# Supplementary material for: Stability of Blood DNA Methylation Across Two Timepoints in Three Cohorts
Source: Biomedicines. 2024 Nov 8;12(11):2557. doi: 10.3390/biomedicines12112557 (PMC11592101; doi:10.3390/biomedicines12112557)
Supplement: Supplementary file 1 [file biomedicines-12-02557-s001.zip]

Archive with 2 entries (2 files):
- biomedicines-3244331-Supplementary Table S1.xlsx
- biomedicines-3244331-Supplementary Table S3.xlsx
