# Supplementary material for: Stability of Blood DNA Methylation Across Two Timepoints in Three Cohorts
Source: Biomedicines. 2024 Nov 8;12(11):2557. doi: 10.3390/biomedicines12112557 (PMC11592101; doi:10.3390/biomedicines12112557)
Supplement: Supplementary file 1 [file biomedicines-12-02557-s001.zip › biomedicines-3244331-Supplementary Table S1.xlsx]

## Sheet: Arkusz1
Supplementary Table 1. Most stable probes (hyperstable), as defined by maximum of three mean absolute differences (MAD, after minus before observation period) lower than the 5th percentile in the dataset, and minimum value of intraclass correlation coefficient (ICC) in three datasets greater than the 95th percentile in the enrie dataset.
The results refer to three datasets, whch involved children, the elderly, and the middle-aged (referred to as "middle" in variable names).
Illumina Infinium probe design type for all these top results was I. None of the probes was declared to be close to a SNP in the manifest file, and none was identified by gaphunter as related to genetic variation (in any of the three groups).
The best results (lowest MAD, highest ICC) are highlighted in green.
Description	Description	Description	Description	Description	Description	MAD	MAD	MAD	MAD	ICC	ICC	ICC	ICC	ICC	ICC	ICC	Abs. diff. SD	Abs. diff. SD	Abs. diff. SD	SD of betas	MAD / SD of betas	paired t-test	paired t-test	paired t-test	paired t-test
Illumina probe	UCSC_RefGene_Name	UCSC_RefGene_Group	UCSC_RefGene_Group_Simplified	Chromosome	Chromosomal location (MAPINFO)	children.MAD	elderly.MAD	middle.MAD	max.MAD.from.3.datasets (MMAD)	children.ICC	elderly.ICC	middle.ICC	min.ICC.from.3.datasets	ICC.children (95% CI)	ICC.elderly (95% CI)	ICC.middle (95% CI)	children.SD.of.abs.difference	elderly.SD.of.abs.difference	middle.SD.of.abs.difference	mean.of.beta.value.SD.from.3.datasets	max.MAD.to.SD	children.pvalue	elderly.pvalue	middle.pvalue	min.paired.t.test.p.value.from.3.datasets
cg14024893	ENTPD2;ENTPD2	Body;Body	Body	9	139943146	0.00941307	0.00841729	0.00689017	0.00941307	0.917331	0.922718	0.958432	0.917331	0.917 (0.86-0.952)	0.923 (0.885-0.948)	0.958 (0.941-0.971)	0.00771069	0.00787455	0.00574067	0.0299368	0.314431	0.214816	0.129333	0.260731	0.129333
cg27404186			None	2	242843821	0.00689392	0.0067629	0.00647915	0.00689392	0.915988	0.916489	0.926821	0.915988	0.916 (0.858-0.951)	0.916 (0.876-0.944)	0.927 (0.896-0.949)	0.00576772	0.00591388	0.00550534	0.0219142	0.314586	0.270856	0.208147	0.070143	0.070143
cg08084154	TESSP1	1stExon	1stExon	16	2848577	0.00825362	0.00916336	0.00942235	0.00942235	0.949618	0.915274	0.91373	0.91373	0.95 (0.914-0.971)	0.915 (0.874-0.943)	0.914 (0.879-0.939)	0.0059729	0.00882204	0.00925682	0.0314162	0.29992	0.17692	0.724253	0.350867	0.17692
cg09894276	WDR27	Body	Body	6	169977394	0.00851662	0.00831342	0.00696425	0.00851662	0.915365	0.906361	0.944824	0.906361	0.915 (0.857-0.951)	0.906 (0.861-0.937)	0.945 (0.922-0.961)	0.00725909	0.00937329	0.00614523	0.0278724	0.305557	0.457275	0.643547	0.492504	0.457275
cg27388297	XAGE3;XAGE3	TSS200;TSS1500	TSS200	X	52897160	0.00874142	0.00892332	0.00674794	0.00892332	0.918851	0.897853	0.941447	0.897853	0.919 (0.862-0.953)	0.898 (0.849-0.932)	0.941 (0.917-0.959)	0.00623084	0.00755622	0.0054791	0.0258335	0.345416	0.323738	0.894966	0.774876	0.323738
cg00824714	GAGE2E;GAGE13;GAGE8	Body;Body;Body	Body	X	49189225	0.00470178	0.00364434	0.00389755	0.00470178	0.886529	0.911016	0.907571	0.886529	0.887 (0.81-0.933)	0.911 (0.868-0.941)	0.908 (0.87-0.935)	0.00401329	0.00390308	0.00360582	0.0125851	0.373599	0.212934	0.869899	0.333524	0.212934
cg20845336			None	20	47013919	0.00834431	0.00740407	0.00581604	0.00834431	0.883732	0.911523	0.94969	0.883732	0.884 (0.805-0.932)	0.912 (0.869-0.941)	0.95 (0.929-0.965)	0.00747101	0.00645284	0.004408	0.0230582	0.36188	0.280578	0.173178	0.466824	0.173178
cg11383165	SSC5D	Body	Body	19	56002283	0.0080238	0.00906451	0.00760834	0.00906451	0.903893	0.882847	0.92587	0.882847	0.904 (0.838-0.944)	0.883 (0.827-0.921)	0.926 (0.895-0.948)	0.00718787	0.00863138	0.00640074	0.0252736	0.358656	0.663745	0.562646	0.241699	0.241699
cg25181043			None	20	47013841	0.00911016	0.00808851	0.00625211	0.00911016	0.87977	0.907359	0.950701	0.87977	0.88 (0.798-0.93)	0.907 (0.863-0.938)	0.951 (0.93-0.965)	0.00789293	0.00729053	0.00504358	0.0250042	0.364345	0.130052	0.383798	0.293059	0.130052
cg16399632	CTBP1;CTBP1;C4orf42	TSS1500;TSS1500;TSS200	TSS200	4	1244006	0.00745766	0.0078353	0.00798712	0.00798712	0.87768	0.894512	0.886184	0.87768	0.878 (0.796-0.928)	0.895 (0.844-0.929)	0.886 (0.837-0.921)	0.00777667	0.00635777	0.00658904	0.0216773	0.368455	0.198038	0.70998	0.0065069	0.0065069
cg26744928			None	16	32290281	0.0059757	0.00691792	0.00467572	0.00691792	0.92387	0.871422	0.959374	0.871422	0.924 (0.87-0.956)	0.871 (0.811-0.913)	0.959 (0.942-0.972)	0.00554396	0.00803246	0.00375284	0.020818	0.332305	0.772624	0.67885	0.104011	0.104011
cg14859324	GABRB3;GABRB3	Body;Body	Body	15	26874363	0.00717767	0.00670919	0.00659742	0.00717767	0.870854	0.87926	0.888224	0.870854	0.871 (0.784-0.924)	0.879 (0.822-0.919)	0.888 (0.843-0.921)	0.00578058	0.00640053	0.00545806	0.0182745	0.392769	0.777131	0.65725	0.765922	0.65725
cg01448562			None	3	133502909	0.00802797	0.00854707	0.00521075	0.00854707	0.904604	0.870142	0.943559	0.870142	0.905 (0.839-0.944)	0.87 (0.809-0.913)	0.944 (0.92-0.96)	0.00666314	0.00842668	0.0061461	0.0236641	0.361182	0.201912	0.728166	0.677602	0.201912
cg11530693	ZNF697	Body	Body	1	120165357	0.00842135	0.00802379	0.00548318	0.00842135	0.888107	0.869857	0.948786	0.869857	0.888 (0.811-0.935)	0.87 (0.809-0.912)	0.949 (0.927-0.964)	0.00631875	0.00726505	0.00437054	0.0216651	0.388705	0.0873279	0.398699	0.0968017	0.0873279
cg06693983	TMEM190	Body	Body	19	55889216	0.00823947	0.00762072	0.00604947	0.00823947	0.868707	0.879512	0.93997	0.868707	0.869 (0.745-0.929)	0.88 (0.822-0.919)	0.94 (0.915-0.958)	0.00683761	0.0073327	0.00416498	0.0210517	0.391392	0.0018549	0.067587	0.401653	0.0018549
cg26479374	CTBP1;CTBP1;C4orf42	TSS1500;TSS1500;TSS200	TSS200	4	1243980	0.00879114	0.00882167	0.00898204	0.00898204	0.86857	0.890366	0.89517	0.86857	0.869 (0.778-0.923)	0.89 (0.838-0.926)	0.895 (0.841-0.93)	0.00861397	0.0074689	0.00664698	0.0241939	0.371252	0.0526536	0.795991	0.000448803	0.000448803
cg24258529			None	4	1570685	0.00892312	0.00722505	0.00608284	0.00892312	0.865008	0.89811	0.937078	0.865008	0.865 (0.775-0.921)	0.898 (0.849-0.932)	0.937 (0.911-0.956)	0.00626073	0.00614791	0.00456375	0.0210379	0.424144	0.53284	0.929399	0.868213	0.53284
cg21864304	VGLL4	5'UTR	5’UTR	3	11746722	0.00888118	0.00808163	0.00624326	0.00888118	0.863786	0.888803	0.930863	0.863786	0.864 (0.773-0.92)	0.889 (0.836-0.925)	0.931 (0.902-0.951)	0.00690569	0.00779554	0.00586585	0.022678	0.391621	0.898405	0.310725	0.58781	0.310725
cg20102877	KRTCAP3;KRTCAP3	Body;Body	Body	2	27665638	0.00873293	0.00923548	0.00708834	0.00923548	0.90787	0.863526	0.928842	0.863526	0.908 (0.844-0.946)	0.864 (0.8-0.908)	0.929 (0.9-0.95)	0.00670947	0.00939721	0.00678543	0.0254747	0.362536	0.10824	0.26852	0.490822	0.10824
cg01628528	C1QTNF9	TSS1500	TSS1500	13	24882594	0.00752402	0.005959	0.00549323	0.00752402	0.863309	0.905749	0.919333	0.863309	0.863 (0.773-0.92)	0.906 (0.86-0.937)	0.919 (0.886-0.943)	0.00514525	0.00485714	0.00439272	0.0174629	0.430856	0.498075	0.662815	0.917723	0.498075
cg14503395	CRB2	Body	Body	9	126128745	0.0073299	0.00852433	0.00655059	0.00852433	0.905434	0.862941	0.927042	0.862941	0.905 (0.84-0.945)	0.863 (0.799-0.908)	0.927 (0.897-0.949)	0.00583726	0.0072429	0.00539343	0.0215804	0.395002	0.119907	0.198026	0.180721	0.119907
cg15557168			None	22	42548783	0.00900294	0.0076775	0.00687203	0.00900294	0.862699	0.889868	0.916755	0.862699	0.863 (0.771-0.919)	0.89 (0.837-0.926)	0.917 (0.883-0.941)	0.00707322	0.00737523	0.00582566	0.0220872	0.40761	0.805194	0.596493	0.918181	0.596493
cg18512313			None	14	70700886	0.00871934	0.00905212	0.00681778	0.00905212	0.879308	0.861515	0.910231	0.861515	0.879 (0.798-0.929)	0.862 (0.797-0.907)	0.91 (0.873-0.937)	0.00617242	0.00754182	0.00649688	0.0220016	0.411431	0.557781	0.904536	0.0424823	0.0424823
cg15231205			None	21	44573854	0.00789693	0.00656671	0.00843509	0.00843509	0.885074	0.896082	0.860467	0.860467	0.885 (0.808-0.933)	0.896 (0.846-0.93)	0.86 (0.806-0.901)	0.00535833	0.00652187	0.00508256	0.019511	0.432325	0.285333	0.536519	0.121821	0.121821
cg10933186	PCDHGA2;PCDHGA1;PCDHGA2	1stExon;Body;1stExon	Body	5	140719302	0.00744139	0.00558926	0.00528663	0.00744139	0.860467	0.920216	0.934088	0.860467	0.86 (0.768-0.918)	0.92 (0.881-0.947)	0.934 (0.907-0.954)	0.00607052	0.00501856	0.00418571	0.0184206	0.403971	0.69076	0.658083	0.658755	0.658083
cg22240717			None	21	44573947	0.0068467	0.00578923	0.00647978	0.0068467	0.86025	0.88567	0.88162	0.86025	0.86 (0.768-0.918)	0.886 (0.831-0.923)	0.882 (0.834-0.916)	0.00513953	0.00538912	0.00455867	0.0162543	0.421223	0.376905	0.832576	0.454533	0.376905
cg04246864			None	16	33357426	0.0079534	0.00752811	0.00759747	0.0079534	0.872205	0.859837	0.888182	0.859837	0.872 (0.787-0.925)	0.86 (0.794-0.906)	0.888 (0.843-0.921)	0.0069261	0.00800978	0.0061535	0.0206501	0.385151	0.404714	0.973201	0.638493	0.404714
cg12799314	ADARB2	Body	Body	10	1405193	0.00853602	0.00744971	0.00640081	0.00853602	0.857814	0.893598	0.926207	0.857814	0.858 (0.764-0.916)	0.894 (0.843-0.929)	0.926 (0.896-0.948)	0.00756318	0.00706844	0.00535825	0.0216708	0.393896	0.648259	0.771646	0.0979772	0.0979772
cg22867608	EGR2;EGR2;EGR2;EGR2	Body;Body;Body;Body	Body	10	64573356	0.00874667	0.00902106	0.00747202	0.00902106	0.856028	0.856872	0.90098	0.856028	0.856 (0.761-0.915)	0.857 (0.791-0.903)	0.901 (0.861-0.93)	0.00761819	0.00712429	0.00618842	0.0215203	0.419189	0.878702	0.265133	0.817205	0.265133
cg05045659	OPHN1	Body	Body	X	67352784	0.00785411	0.00680135	0.00610871	0.00785411	0.855654	0.880349	0.910166	0.855654	0.856 (0.761-0.915)	0.88 (0.824-0.92)	0.91 (0.873-0.937)	0.00783509	0.00728324	0.00550503	0.0200131	0.392449	0.279897	0.945695	0.0420104	0.0420104
cg26063721	PACSIN1	Body	Body	6	34499488	0.00828227	0.00814331	0.00648526	0.00828227	0.880241	0.853891	0.909675	0.853891	0.88 (0.799-0.93)	0.854 (0.786-0.901)	0.91 (0.873-0.936)	0.00581658	0.00811177	0.00640412	0.0210093	0.394219	0.116232	0.688719	0.884552	0.116232
cg23980776	PDE6B;PDE6B;PDE6B	Body;Body;Body	Body	4	657074	0.00909384	0.00737214	0.00848806	0.00909384	0.853656	0.87739	0.884659	0.853656	0.854 (0.752-0.915)	0.877 (0.82-0.917)	0.885 (0.832-0.921)	0.00804299	0.00938274	0.00642103	0.0227301	0.40008	0.0395976	0.232213	0.00234097	0.00234097
cg26695758	TNXB	Body	Body	6	32063607	0.00921441	0.00928971	0.00692782	0.00928971	0.888368	0.85264	0.864788	0.85264	0.888 (0.812-0.935)	0.853 (0.784-0.901)	0.865 (0.81-0.904)	0.00589935	0.00877129	0.0103819	0.0234294	0.396499	0.930239	0.859204	0.0259938	0.0259938
cg19961545	GPR75;LOC100302652;LOC100302652;GPR75	5'UTR;1stExon;5'UTR;1stExon	5’UTR	2	54087066	0.00753152	0.00763319	0.00556515	0.00763319	0.847786	0.856563	0.913573	0.847786	0.848 (0.729-0.914)	0.857 (0.79-0.903)	0.914 (0.878-0.939)	0.00658957	0.00626841	0.00509592	0.0181172	0.421323	0.00797418	0.949343	0.696573	0.00797418
cg05082376			None	22	42548792	0.00642006	0.00594587	0.00586288	0.00642006	0.849732	0.84763	0.853322	0.84763	0.85 (0.752-0.911)	0.848 (0.777-0.897)	0.853 (0.796-0.896)	0.00434183	0.00520006	0.00447076	0.0139445	0.460401	0.214129	0.629386	0.0863164	0.0863164
cg23850904	CNTD2	Body	Body	19	40730628	0.00644777	0.00707217	0.00571049	0.00707217	0.895311	0.846233	0.912662	0.846233	0.895 (0.824-0.939)	0.846 (0.775-0.896)	0.913 (0.877-0.938)	0.00427548	0.00678056	0.00495222	0.0174618	0.405009	0.735285	0.783488	0.0591862	0.0591862
cg22654677	ARRB2;ARRB2	TSS1500;TSS1500	TSS1500	17	4612450	0.00896618	0.00897814	0.00756659	0.00897814	0.853947	0.843003	0.893806	0.843003	0.854 (0.758-0.914)	0.843 (0.771-0.894)	0.894 (0.851-0.925)	0.00673006	0.00712675	0.00557617	0.0204265	0.439534	0.248508	0.602393	0.939205	0.248508
cg25452165	CYP2D6;CYP2D6	Body;Body	Body	22	42524984	0.00877559	0.00944849	0.00622638	0.00944849	0.896608	0.842968	0.945584	0.842968	0.897 (0.826-0.94)	0.843 (0.771-0.894)	0.946 (0.923-0.962)	0.00657231	0.00981128	0.00509692	0.0241407	0.391393	0.768398	0.834463	0.613482	0.613482
cg21186576			None	17	79466077	0.00926876	0.00745406	0.00672466	0.00926876	0.847453	0.842858	0.911108	0.842858	0.847 (0.744-0.911)	0.843 (0.771-0.894)	0.911 (0.875-0.937)	0.00730157	0.0100344	0.00572713	0.021398	0.43316	0.0479214	0.938696	0.446646	0.0479214
cg00701946	LOC100302652;GPR75	TSS200;TSS200	TSS200	2	54087200	0.00733859	0.00677497	0.00761349	0.00761349	0.854031	0.855681	0.841922	0.841922	0.854 (0.754-0.915)	0.856 (0.789-0.903)	0.842 (0.781-0.887)	0.00568918	0.00754041	0.00624063	0.0177456	0.429035	0.0449264	0.63526	0.840446	0.0449264
cg18089426			None	14	101175970	0.00765339	0.00805917	0.00527281	0.00805917	0.88275	0.837454	0.945515	0.837454	0.883 (0.734-0.942)	0.837 (0.763-0.89)	0.946 (0.923-0.962)	0.00591328	0.00873832	0.00424204	0.020275	0.397492	0.000214078	0.0861204	0.27622	0.000214078
cg07916022	GPR39;LYPD1;LYPD1	Body;3'UTR;3'UTR	Body	2	133402827	0.00915797	0.00778483	0.00530827	0.00915797	0.836692	0.878793	0.947319	0.836692	0.837 (0.73-0.903)	0.879 (0.821-0.919)	0.947 (0.925-0.963)	0.00686848	0.00779871	0.00476981	0.0213544	0.428857	0.662723	0.974138	0.470044	0.470044
cg09891288	RPTOR;RPTOR	Body;Body	Body	17	78863674	0.00814637	0.00859603	0.0059179	0.00859603	0.875658	0.835385	0.931592	0.835385	0.876 (0.792-0.927)	0.835 (0.76-0.888)	0.932 (0.903-0.952)	0.00514377	0.00740781	0.00443446	0.0195971	0.438637	0.673169	0.263526	0.0933895	0.0933895
cg03167954	GAS2L1;GAS2L1;GAS2L1	3'UTR;Body;Body	Body	22	29707782	0.0090619	0.00882182	0.00762779	0.0090619	0.847637	0.835134	0.893753	0.835134	0.848 (0.744-0.911)	0.835 (0.76-0.888)	0.894 (0.851-0.925)	0.00798258	0.00872221	0.00697458	0.0218279	0.415151	0.0479176	0.452992	0.652475	0.0479176
cg23921249			None	22	16404670	0.00478365	0.00552049	0.00413582	0.00552049	0.851015	0.834271	0.898496	0.834271	0.851 (0.753-0.912)	0.834 (0.759-0.888)	0.898 (0.851-0.93)	0.00423951	0.00389556	0.00358113	0.0117948	0.468045	0.593426	0.760163	0.00226323	0.00226323
cg07045469	ABCA13	Body	Body	7	48494579	0.00812107	0.00860738	0.00607118	0.00860738	0.849832	0.83399	0.928372	0.83399	0.85 (0.751-0.911)	0.834 (0.758-0.888)	0.928 (0.899-0.95)	0.00742164	0.00747904	0.00478464	0.019988	0.430627	0.473406	0.94812	0.380136	0.380136
cg17512474	CDX1	TSS200	TSS200	5	149546335	0.0079607	0.00686094	0.00526333	0.0079607	0.832054	0.854877	0.935217	0.832054	0.832 (0.615-0.918)	0.855 (0.788-0.902)	0.935 (0.908-0.954)	0.00674674	0.00689202	0.00399088	0.0179689	0.443026	7.50797e-05	0.441007	0.104158	7.50797e-05
cg26039829	PIWIL2;PIWIL2	5'UTR;TSS200	TSS200	8	22132926	0.00881311	0.00915782	0.00666772	0.00915782	0.875765	0.829486	0.917248	0.829486	0.876 (0.792-0.927)	0.829 (0.752-0.884)	0.917 (0.883-0.942)	0.00693967	0.00947642	0.00680621	0.0227079	0.403287	0.982203	0.738955	0.670916	0.670916
cg07318204	HHIP	TSS1500	TSS1500	4	145566441	0.00805924	0.00960197	0.00619359	0.00960197	0.893665	0.828446	0.915529	0.828446	0.894 (0.821-0.938)	0.828 (0.75-0.884)	0.916 (0.881-0.94)	0.00652158	0.00845096	0.00695005	0.0221987	0.432547	0.946216	0.73428	0.110237	0.110237
cg16061472			None	1	228890801	0.00894607	0.00893545	0.00702755	0.00894607	0.84788	0.828334	0.867637	0.828334	0.848 (0.748-0.91)	0.828 (0.751-0.884)	0.868 (0.812-0.907)	0.00728652	0.00957373	0.00923914	0.0218007	0.410357	0.469097	0.148522	0.0102832	0.0102832
cg08081379	SUGT1L1	TSS1500	TSS1500	13	41496707	0.00940182	0.00870436	0.00574902	0.00940182	0.828048	0.869222	0.938267	0.828048	0.828 (0.714-0.899)	0.869 (0.808-0.912)	0.938 (0.913-0.957)	0.00807299	0.00654537	0.00469935	0.0210525	0.446589	0.0501063	0.257691	0.177147	0.0501063
cg17913405			None	17	25290204	0.00865426	0.00818026	0.00560906	0.00865426	0.8255	0.877538	0.945077	0.8255	0.825 (0.713-0.897)	0.878 (0.82-0.918)	0.945 (0.917-0.963)	0.00898279	0.00689445	0.00467803	0.0214637	0.403205	0.975704	0.571706	0.00136489	0.00136489
cg26345260	UTP14A;UTP14A	Body;Body	Body	X	129060087	0.00932718	0.00817763	0.00680885	0.00932718	0.825194	0.828791	0.868848	0.825194	0.825 (0.712-0.896)	0.829 (0.751-0.884)	0.869 (0.817-0.907)	0.00649182	0.00730418	0.00611471	0.0185195	0.50364	0.8008	0.708879	0.987895	0.708879
cg22451782	KLHL29	Body	Body	2	23851985	0.00708043	0.0078175	0.00548309	0.0078175	0.898867	0.825151	0.947352	0.825151	0.899 (0.829-0.941)	0.825 (0.746-0.881)	0.947 (0.925-0.963)	0.00566971	0.0103057	0.00405097	0.0208929	0.374171	0.627072	0.183298	0.0731561	0.0731561
cg18596636	GABRB3;GABRB3	Body;Body	Body	15	26915732	0.00778635	0.00670759	0.00610645	0.00778635	0.823606	0.863296	0.885794	0.823606	0.824 (0.69-0.9)	0.863 (0.8-0.908)	0.886 (0.84-0.919)	0.0055423	0.00619113	0.0053366	0.0167251	0.465548	0.00794364	0.484717	0.79252	0.00794364
cg17593934	MAD1L1;MAD1L1;MAD1L1	Body;Body;Body	Body	7	1970648	0.00743559	0.00644835	0.00563143	0.00743559	0.823042	0.829077	0.907279	0.823042	0.823 (0.709-0.895)	0.829 (0.752-0.884)	0.907 (0.87-0.934)	0.00562314	0.00692706	0.00395478	0.0158661	0.468646	0.89073	0.461513	0.644778	0.461513
cg05340803	DSCAM	Body	Body	21	41554681	0.00690427	0.00574836	0.00488752	0.00690427	0.822944	0.869556	0.905186	0.822944	0.823 (0.709-0.895)	0.87 (0.808-0.912)	0.905 (0.867-0.933)	0.00559156	0.00470288	0.00496391	0.0150786	0.457886	0.673266	0.684487	0.905685	0.673266
cg04936639			None	11	48922035	0.00910715	0.009327	0.00770145	0.009327	0.847337	0.822459	0.892313	0.822459	0.847 (0.747-0.91)	0.822 (0.742-0.879)	0.892 (0.849-0.924)	0.00735735	0.00770193	0.00749363	0.0214242	0.43535	0.149576	0.668986	0.140458	0.140458
cg03822658	OPN1LW	TSS200	TSS200	X	153409560	0.00835238	0.00835541	0.00911163	0.00911163	0.848573	0.862312	0.820914	0.820914	0.849 (0.749-0.911)	0.862 (0.798-0.907)	0.821 (0.753-0.872)	0.00729806	0.00616542	0.00694447	0.0195952	0.464993	0.861348	0.546597	0.314407	0.314407
cg19529709	TOP1P2;PIWIL3	TSS1500;5'UTR	TSS1500	22	25160075	0.00901532	0.00848169	0.00613629	0.00901532	0.820398	0.832275	0.917913	0.820398	0.82 (0.706-0.893)	0.832 (0.756-0.886)	0.918 (0.884-0.942)	0.00722373	0.00807866	0.00538888	0.0197751	0.455893	0.297749	0.247102	0.894688	0.247102
cg25629768	LMNB2;TIMM13	3'UTR;TSS1500	TSS1500	19	2428567	0.00753656	0.00631936	0.00389677	0.00753656	0.827285	0.82005	0.951635	0.82005	0.827 (0.697-0.902)	0.82 (0.739-0.878)	0.952 (0.931-0.966)	0.00504903	0.0076703	0.00335835	0.0160704	0.468971	0.00866784	0.952627	0.995321	0.00866784
cg13619597	PCDHA7;PCDHA6;PCDHA10;PCDHA4;PCDHA11;PCDHA12;PCDHA12;PCDHA8;PCDHA1;PCDHA2;PCDHA6;PCDHA1;PCDHA9;PCDHA5;PCDHA3;PCDHA10	Body;Body;Body;Body;Body;1stExon;1stExon;Body;Body;Body;Body;Body;Body;Body;Body;Body	Body	5	140256422	0.0072942	0.00521546	0.00624525	0.0072942	0.817765	0.913022	0.89057	0.817765	0.818 (0.701-0.892)	0.913 (0.871-0.942)	0.891 (0.845-0.923)	0.00524048	0.00469135	0.00448565	0.015962	0.456973	0.821525	0.667468	0.0285849	0.0285849
cg05414908	LOC100302652;GPR75	TSS200;TSS200	TSS200	2	54087173	0.00618612	0.00687458	0.00675637	0.00687458	0.866175	0.816802	0.85351	0.816802	0.866 (0.775-0.922)	0.817 (0.735-0.875)	0.854 (0.796-0.896)	0.00498401	0.0067949	0.00462562	0.0153927	0.446613	0.0628664	0.381515	0.469762	0.0628664
cg06587797	TUBB8;TUBB8	Body;5'UTR	Body	10	94773	0.00600122	0.00573517	0.00553259	0.00600122	0.82451	0.816323	0.846581	0.816323	0.825 (0.712-0.896)	0.816 (0.734-0.875)	0.847 (0.787-0.89)	0.00418578	0.00524233	0.00438728	0.0125777	0.477132	0.401484	0.720334	0.457604	0.401484
cg27357918	PDE6B;PDE6B	Body;Body	Body	4	645256	0.00520837	0.00804908	0.00619943	0.00804908	0.93933	0.815285	0.920119	0.815285	0.939 (0.896-0.965)	0.815 (0.732-0.874)	0.92 (0.887-0.944)	0.00377969	0.00786458	0.00406504	0.018415	0.437094	0.431621	0.749635	0.199458	0.199458
cg22237300			None	6	52171973	0.00686113	0.00924509	0.00848171	0.00924509	0.908402	0.81387	0.832038	0.81387	0.908 (0.845-0.947)	0.814 (0.729-0.874)	0.832 (0.768-0.88)	0.0041548	0.00730843	0.00703817	0.0189199	0.488643	0.274828	0.0429683	0.605577	0.0429683
cg00786761			None	3	184209224	0.00622121	0.00651423	0.00497805	0.00651423	0.84169	0.810306	0.901772	0.810306	0.842 (0.739-0.906)	0.81 (0.726-0.871)	0.902 (0.862-0.931)	0.00510946	0.00595596	0.00381936	0.014188	0.459138	0.289061	0.424463	0.947852	0.289061
cg05412788			None	12	120835721	0.00706139	0.00689553	0.00727921	0.00727921	0.843796	0.809419	0.824128	0.809419	0.844 (0.742-0.908)	0.809 (0.724-0.87)	0.824 (0.757-0.874)	0.00572636	0.00776364	0.00621919	0.016318	0.446086	0.30552	0.289982	0.862071	0.289982
cg07371589	SEMA6C	3'UTR	3’UTR	1	151104367	0.00843425	0.00911556	0.00671143	0.00911556	0.852681	0.808161	0.888885	0.808161	0.853 (0.672-0.927)	0.808 (0.723-0.869)	0.889 (0.844-0.921)	0.00576981	0.00734595	0.00501739	0.0183535	0.496666	0.000168034	0.309873	0.514332	0.000168034
cg23579185			None	18	77545223	0.00787754	0.00930238	0.00515636	0.00930238	0.854311	0.807049	0.928952	0.807049	0.854 (0.758-0.914)	0.807 (0.721-0.869)	0.929 (0.9-0.95)	0.00609636	0.00809521	0.00556421	0.0193759	0.480101	0.72448	0.561749	0.740467	0.561749
cg21918786			None	6	109611834	0.00747209	0.00771612	0.00770056	0.00771612	0.876314	0.855971	0.806672	0.806672	0.876 (0.792-0.928)	0.856 (0.789-0.903)	0.807 (0.734-0.861)	0.00571908	0.00712711	0.00925088	0.0191659	0.402596	0.0990639	0.172387	0.58975	0.0990639
cg24900425	BRCA1;NBR2;BRCA1;BRCA1;BRCA1;BRCA1	TSS1500;Body;TSS1500;TSS1500;TSS1500;TSS1500	TSS1500	17	41278444	0.0092077	0.00688353	0.00506197	0.0092077	0.806646	0.898491	0.94708	0.806646	0.807 (0.685-0.885)	0.898 (0.85-0.932)	0.947 (0.925-0.963)	0.00755585	0.00662839	0.00495111	0.0205877	0.447242	0.173913	0.351186	0.369248	0.173913
cg12856112	FAM50A	Body	None	X	153674274	0.00629913	0.00783163	0.0065248	0.00783163	0.89159	0.805585	0.866868	0.805585	0.892 (0.817-0.937)	0.806 (0.719-0.868)	0.867 (0.814-0.905)	0.00497748	0.00717273	0.00570742	0.0169287	0.462624	0.129179	0.537723	0.649287	0.129179
cg09374123			None	6	150379008	0.00771863	0.00693437	0.00609995	0.00771863	0.803935	0.81841	0.864828	0.803935	0.804 (0.681-0.883)	0.818 (0.737-0.877)	0.865 (0.812-0.904)	0.00553255	0.00652362	0.0053735	0.0154525	0.499507	0.383922	0.417822	0.234878	0.234878
cg06256374	GAGE5;GAGE12I;GAGE7;GAGE2A;GAGE2C;GAGE2E;GAGE8;GAGE2A;GAGE4;GAGE8;GAGE2D;GAGE8;GAGE12F;GAGE2C;GAGE2A	5'UTR;5'UTR;5'UTR;Body;5'UTR;5'UTR;Body;5'UTR;5'UTR;Body;Body;5'UTR;TSS1500;Body;Body	5’UTR	X	49217059	0.00810983	0.00797026	0.00822895	0.00822895	0.833002	0.802936	0.828227	0.802936	0.833 (0.725-0.901)	0.803 (0.715-0.866)	0.828 (0.762-0.877)	0.00622107	0.00710392	0.00707322	0.0176479	0.466286	0.585252	0.449078	0.742781	0.449078
cg19878627	LOC100302652;GPR75	TSS200;TSS200	TSS200	2	54087184	0.00817334	0.00778273	0.00683861	0.00817334	0.82698	0.802627	0.861118	0.802627	0.827 (0.706-0.899)	0.803 (0.715-0.866)	0.861 (0.807-0.901)	0.00563747	0.00761125	0.00528488	0.0167615	0.487625	0.0221891	0.554066	0.226761	0.0221891
cg27663389			None	19	21666098	0.00765489	0.00747567	0.00658252	0.00765489	0.802397	0.81531	0.852841	0.802397	0.802 (0.677-0.882)	0.815 (0.732-0.874)	0.853 (0.795-0.895)	0.00618552	0.00599435	0.00518792	0.0155458	0.492408	0.868583	0.748593	0.0827553	0.0827553
cg10739728	MAGEC2	TSS200	TSS200	X	141293118	0.00672252	0.00834322	0.00669414	0.00834322	0.886467	0.802374	0.873451	0.802374	0.886 (0.81-0.933)	0.802 (0.714-0.865)	0.873 (0.823-0.91)	0.0055305	0.00742235	0.00563681	0.0177132	0.471017	0.278285	0.965856	0.712194	0.278285
cg17193961	RPH3AL	Body	Body	17	152350	0.00528723	0.00582754	0.00602108	0.00602108	0.86782	0.822495	0.802216	0.802216	0.868 (0.779-0.922)	0.822 (0.742-0.88)	0.802 (0.728-0.858)	0.00366161	0.00482514	0.00493977	0.0124702	0.482838	0.700281	0.833615	0.377843	0.377843
cg07201996	CDH4	Body	Body	20	60348277	0.00607452	0.00532358	0.00452201	0.00607452	0.80193	0.863467	0.906996	0.80193	0.802 (0.677-0.882)	0.863 (0.8-0.908)	0.907 (0.869-0.934)	0.00470243	0.00426082	0.00340584	0.0127214	0.477506	0.0945646	0.358893	0.890794	0.0945646
cg20821980	ProSAPiP1	Body	Body	20	3145359	0.00820356	0.00826296	0.00584595	0.00826296	0.828824	0.800958	0.913923	0.800958	0.829 (0.716-0.899)	0.801 (0.713-0.864)	0.914 (0.878-0.939)	0.0070531	0.00884426	0.00510069	0.0186678	0.442631	0.0639075	0.374304	0.0393197	0.0393197
cg01419069			None	X	71092795	0.00928499	0.00913395	0.00676681	0.00928499	0.809195	0.79851	0.914341	0.79851	0.809 (0.688-0.887)	0.799 (0.709-0.863)	0.914 (0.879-0.939)	0.00890545	0.00852312	0.0055019	0.020417	0.454768	0.860139	0.55779	0.273189	0.273189
cg11941060			None	3	133502564	0.00546487	0.00676831	0.00504936	0.00676831	0.853764	0.798464	0.876897	0.798464	0.854 (0.758-0.914)	0.798 (0.709-0.863)	0.877 (0.828-0.913)	0.00509531	0.00539811	0.00440993	0.0135797	0.498415	0.292908	0.55114	0.641877	0.292908
cg11206526			None	20	44782126	0.00821434	0.00620092	0.00535908	0.00821434	0.797841	0.856798	0.904152	0.797841	0.798 (0.672-0.879)	0.857 (0.79-0.903)	0.904 (0.865-0.932)	0.00540434	0.00585041	0.00436591	0.0156458	0.52502	0.299647	0.530034	0.145086	0.145086
cg09168980	FAM48B1	TSS1500	TSS1500	X	24380413	0.00768446	0.00737815	0.0063988	0.00768446	0.824902	0.796605	0.874411	0.796605	0.825 (0.712-0.896)	0.797 (0.707-0.861)	0.874 (0.825-0.911)	0.00584337	0.00727716	0.00534772	0.0163154	0.470993	0.737164	0.20953	0.622387	0.20953
cg03225546			None	1	148244719	0.00539918	0.00485244	0.0043869	0.00539918	0.796209	0.812615	0.870335	0.796209	0.796 (0.65-0.882)	0.813 (0.729-0.872)	0.87 (0.815-0.909)	0.00431477	0.00487246	0.00337496	0.0108906	0.495767	0.00988419	0.268379	0.0077061	0.0077061
cg15035382	CNTD2	3'UTR	3’UTR	19	40728255	0.00852163	0.00865649	0.00732204	0.00865649	0.829534	0.79605	0.832913	0.79605	0.83 (0.718-0.899)	0.796 (0.706-0.861)	0.833 (0.766-0.882)	0.00559119	0.00758427	0.00834515	0.0181062	0.478096	0.0701034	0.150145	0.0155973	0.0155973
cg10134527	ZBTB22;TAPBP;TAPBP;TAPBP;ZBTB22	Body;TSS1500;TSS1500;TSS1500;Body	Body	6	33283015	0.00832741	0.00722146	0.00733039	0.00832741	0.797692	0.795718	0.856615	0.795718	0.798 (0.656-0.882)	0.796 (0.705-0.861)	0.857 (0.8-0.898)	0.00708822	0.00876302	0.00550608	0.0172368	0.483118	0.0139959	0.558707	0.649905	0.0139959
cg10677351	BTBD2	Body	Body	19	1999003	0.00646755	0.00615983	0.00695699	0.00695699	0.832662	0.827216	0.794901	0.794901	0.833 (0.724-0.901)	0.827 (0.749-0.883)	0.795 (0.715-0.854)	0.0049371	0.0055767	0.00558669	0.0139495	0.498729	0.0956021	0.127512	0.0137203	0.0137203
cg03934392	HCCA2;LOC402778;LOC402778	Body;5'UTR;1stExon	Body	11	1769152	0.00661876	0.00672717	0.00684376	0.00684376	0.86135	0.843463	0.79474	0.79474	0.861 (0.769-0.918)	0.843 (0.771-0.894)	0.795 (0.718-0.852)	0.00460263	0.00590063	0.00720263	0.0155271	0.440762	0.968283	0.988917	0.661033	0.661033
cg17970299	ZNF385A;ZNF385A;ZNF385A	Body;Body;Body	Body	12	54772804	0.00597245	0.00612635	0.00780739	0.00780739	0.892338	0.870381	0.793648	0.793648	0.892 (0.819-0.937)	0.87 (0.81-0.913)	0.794 (0.717-0.852)	0.0041725	0.00533327	0.00609937	0.0156097	0.500161	0.169678	0.477917	0.618318	0.169678
cg13661793			None	10	32399026	0.00756896	0.00693603	0.00647242	0.00756896	0.793369	0.808655	0.841546	0.793369	0.793 (0.665-0.876)	0.809 (0.723-0.87)	0.842 (0.78-0.887)	0.00493264	0.00616033	0.00525295	0.0145506	0.520183	0.465158	0.444108	0.483786	0.444108
cg10687087	MYBPC2	Body	Body	19	50962411	0.00857876	0.00806423	0.00617148	0.00857876	0.793267	0.802208	0.903186	0.793267	0.793 (0.664-0.876)	0.802 (0.714-0.865)	0.903 (0.864-0.932)	0.00711831	0.00805321	0.0047511	0.0176304	0.486589	0.589822	0.752588	0.630896	0.589822
cg24599107	PVRL4	Body	Body	1	161049443	0.00930664	0.00748726	0.00742766	0.00930664	0.793161	0.858434	0.872089	0.793161	0.793 (0.664-0.876)	0.858 (0.792-0.905)	0.872 (0.821-0.909)	0.00715094	0.00759868	0.005715	0.0188491	0.493744	0.642586	0.946697	0.841287	0.642586
cg11310693	TECTA	Body	Body	11	121028592	0.00904548	0.00805102	0.00748088	0.00904548	0.791926	0.803997	0.858165	0.791926	0.792 (0.661-0.876)	0.804 (0.717-0.866)	0.858 (0.803-0.899)	0.00658726	0.00842851	0.00594081	0.0178801	0.505896	0.974928	0.408247	0.758962	0.408247
cg13598480	ProSAPiP1	Body	Body	20	3145356	0.00738266	0.00921586	0.00622869	0.00921586	0.894567	0.791246	0.913689	0.791246	0.895 (0.823-0.938)	0.791 (0.699-0.858)	0.914 (0.879-0.939)	0.00611596	0.0100603	0.00583547	0.0207242	0.444691	0.168855	0.82772	0.392955	0.168855
cg18913310			None	14	19686672	0.00629532	0.00701717	0.00490859	0.00701717	0.831859	0.790598	0.892458	0.790598	0.832 (0.724-0.9)	0.791 (0.698-0.857)	0.892 (0.849-0.924)	0.00483076	0.00524653	0.00411664	0.0136087	0.515638	0.228794	0.54633	0.823484	0.228794
cg26663636	NOS1AP;NOS1AP;NOS1AP	Body;Body;Body	Body	1	162337134	0.00731375	0.00879151	0.00699189	0.00879151	0.838873	0.790329	0.824492	0.790329	0.839 (0.734-0.905)	0.79 (0.698-0.857)	0.824 (0.757-0.874)	0.00582613	0.00670744	0.00700383	0.0166678	0.527453	0.435167	0.670877	0.804046	0.435167
cg27071797			None	15	62516631	0.00587833	0.00591837	0.0056725	0.00591837	0.806823	0.789576	0.831433	0.789576	0.807 (0.684-0.885)	0.79 (0.697-0.856)	0.831 (0.767-0.879)	0.0047964	0.00533331	0.00448734	0.0122453	0.483317	0.097489	0.965712	0.434986	0.097489
cg04738692			None	16	88234166	0.00503232	0.00445596	0.00399166	0.00503232	0.802027	0.789563	0.868358	0.789563	0.802 (0.677-0.882)	0.79 (0.697-0.856)	0.868 (0.817-0.906)	0.00332879	0.00465966	0.00289446	0.00966597	0.520622	0.685345	0.482874	0.292713	0.292713
cg04027757	POM121L1P	TSS200	TSS200	22	22987124	0.00637739	0.00543226	0.00423911	0.00637739	0.788383	0.869843	0.922973	0.788383	0.788 (0.656-0.874)	0.87 (0.809-0.912)	0.923 (0.891-0.946)	0.00545627	0.00408185	0.00308331	0.0131279	0.485789	0.808641	0.504362	0.908766	0.504362
cg17052170	LY6E;LY6E;LOC100133669	TSS1500;TSS1500;Body	Body	8	144099482	0.00838429	0.00857596	0.00940868	0.00940868	0.810765	0.788288	0.793927	0.788288	0.811 (0.68-0.89)	0.788 (0.678-0.861)	0.794 (0.717-0.852)	0.00620923	0.00912042	0.00758742	0.0181873	0.517323	0.0207397	0.00170644	0.119121	0.00170644
cg07830534	KRT28	Body	Body	17	38953285	0.0095864	0.00731046	0.00690143	0.0095864	0.788287	0.888967	0.853127	0.788287	0.788 (0.657-0.873)	0.889 (0.836-0.926)	0.853 (0.796-0.895)	0.00743788	0.00746778	0.00945199	0.0206886	0.463365	0.58357	0.110257	0.472971	0.110257
cg09848508	BAIAP3	Body	Body	16	1393584	0.00799771	0.00871044	0.00650176	0.00871044	0.825047	0.788224	0.890243	0.788224	0.825 (0.712-0.896)	0.788 (0.695-0.855)	0.89 (0.846-0.922)	0.00734838	0.00727815	0.00592535	0.0180972	0.481315	0.738601	0.824547	0.167468	0.167468
cg27168291	ZBTB22;TAPBP;TAPBP;TAPBP;ZBTB22	Body;TSS1500;TSS1500;TSS1500;Body	Body	6	33282997	0.00794737	0.00765352	0.00709954	0.00794737	0.849032	0.787656	0.872599	0.787656	0.849 (0.61-0.93)	0.788 (0.694-0.855)	0.873 (0.822-0.909)	0.00625725	0.00972343	0.0055288	0.0182388	0.43574	1.77248e-05	0.684164	0.623985	1.77248e-05
cg10218546	HLA-DQB2	Body	Body	6	32729823	0.00700326	0.00674089	0.00583185	0.00700326	0.811415	0.786541	0.881921	0.786541	0.811 (0.692-0.888)	0.787 (0.693-0.854)	0.882 (0.835-0.916)	0.00560683	0.00704499	0.00478032	0.0149349	0.468919	0.389759	0.357554	0.210734	0.210734
cg07142285	APCDD1L	Body	Body	20	57042703	0.00729775	0.00801166	0.00749507	0.00801166	0.837943	0.785935	0.81421	0.785935	0.838 (0.691-0.912)	0.786 (0.691-0.854)	0.814 (0.744-0.867)	0.00432258	0.00655999	0.00610119	0.0154104	0.519887	0.00169194	0.0477462	0.428204	0.00169194
cg20265528			None	2	105853269	0.00611804	0.00679825	0.00401832	0.00679825	0.862138	0.784267	0.941647	0.784267	0.862 (0.771-0.919)	0.784 (0.69-0.853)	0.942 (0.917-0.959)	0.0046729	0.00688583	0.00331149	0.0147978	0.459411	0.280767	0.640889	0.211471	0.211471
cg21622536			None	13	112997643	0.00783618	0.00940741	0.00724651	0.00940741	0.860344	0.783602	0.863812	0.783602	0.86 (0.767-0.918)	0.784 (0.689-0.852)	0.864 (0.81-0.903)	0.00545749	0.00840235	0.00735685	0.0189132	0.497399	0.817369	0.241989	0.994418	0.241989
cg24342013	RB1	Body	Body	13	48891544	0.00625081	0.00663144	0.00598944	0.00663144	0.846722	0.782653	0.856753	0.782653	0.847 (0.747-0.909)	0.783 (0.687-0.851)	0.857 (0.801-0.898)	0.00457406	0.00579448	0.00450367	0.0137104	0.48368	0.235154	0.898641	0.139211	0.139211
cg14160518	SALL4;SALL4	1stExon;5'UTR	5’UTR	20	50418952	0.00567701	0.00793338	0.00507311	0.00793338	0.906563	0.78073	0.928447	0.78073	0.907 (0.678-0.961)	0.781 (0.685-0.85)	0.928 (0.899-0.95)	0.00496389	0.00750029	0.00388704	0.0167959	0.472339	1.64876e-06	0.278593	0.341367	1.64876e-06
cg15907146			None	1	17186138	0.00840201	0.00871645	0.00751532	0.00871645	0.791602	0.77959	0.825478	0.77959	0.792 (0.659-0.876)	0.78 (0.683-0.849)	0.825 (0.755-0.877)	0.00735653	0.00627427	0.00776296	0.0171353	0.508683	0.0582135	0.497762	0.00962628	0.00962628
cg17852221	PCDHA7;PCDHA13;PCDHA12;PCDHA6;PCDHA10;PCDHA4;PCDHA11;PCDHA8;PCDHA1;PCDHA2;PCDHA6;PCDHA1;PCDHA9;PCDHA13;PCDHA5;PCDHA3;PCDHA10	Body;1stExon;Body;Body;Body;Body;Body;Body;Body;Body;Body;Body;Body;1stExon;Body;Body;Body	Body	5	140263655	0.00858726	0.00782878	0.00701572	0.00858726	0.77927	0.7891	0.840422	0.77927	0.779 (0.643-0.868)	0.789 (0.697-0.856)	0.84 (0.779-0.886)	0.00543603	0.00673181	0.00514517	0.0154605	0.555431	0.48865	0.355619	0.40073	0.355619
cg17378342	CDX1	TSS200	TSS200	5	149546331	0.00692014	0.00939485	0.00579326	0.00939485	0.890243	0.778852	0.902934	0.778852	0.89 (0.704-0.95)	0.779 (0.683-0.849)	0.903 (0.864-0.931)	0.00578558	0.00803623	0.00671682	0.0191647	0.490217	2.34829e-05	0.35538	0.904454	2.34829e-05
cg02675646	SPTBN4	Body	Body	19	40996118	0.0085821	0.00777179	0.00533979	0.0085821	0.777821	0.801268	0.925863	0.777821	0.778 (0.641-0.867)	0.801 (0.713-0.865)	0.926 (0.895-0.948)	0.00694213	0.00818724	0.0043656	0.0173622	0.494297	0.424996	0.125448	0.60821	0.125448
cg17519696	OCA2	Body	Body	15	28148266	0.00775541	0.00666139	0.00617365	0.00775541	0.777674	0.837623	0.863644	0.777674	0.778 (0.641-0.867)	0.838 (0.763-0.89)	0.864 (0.81-0.903)	0.0058313	0.00523142	0.00489816	0.0147657	0.52523	0.447062	0.911861	0.857045	0.447062
cg05661164	KRT83	1stExon	Body	12	52715043	0.00686113	0.00530117	0.00602674	0.00686113	0.777101	0.838734	0.821843	0.777101	0.777 (0.51-0.889)	0.839 (0.765-0.891)	0.822 (0.754-0.872)	0.00429281	0.0047878	0.00421504	0.0122205	0.561444	5.00039e-05	0.648729	0.194542	5.00039e-05
cg08515989	ASPHD1	1stExon	Body	16	29912904	0.00920069	0.00893133	0.00540499	0.00920069	0.796722	0.775184	0.924028	0.775184	0.797 (0.669-0.879)	0.775 (0.678-0.846)	0.924 (0.893-0.946)	0.00615543	0.00798539	0.00470236	0.0177824	0.517405	0.802882	0.263924	0.225448	0.225448
cg14759977	SUGT1L1	TSS1500	TSS1500	13	41496782	0.00718481	0.00941113	0.00502332	0.00941113	0.878154	0.774807	0.945945	0.774807	0.878 (0.797-0.928)	0.775 (0.677-0.846)	0.946 (0.923-0.962)	0.00585144	0.0085736	0.00369731	0.0188048	0.500463	0.325422	0.781749	0.921895	0.325422
cg09240436	USP29	TSS1500	TSS1500	19	57630594	0.00921035	0.00897237	0.00677499	0.00921035	0.774252	0.789288	0.871906	0.774252	0.774 (0.636-0.865)	0.789 (0.697-0.856)	0.872 (0.821-0.909)	0.00655101	0.00700206	0.00518922	0.01699	0.542104	0.583331	0.317899	0.169234	0.169234
cg10140536	USP29	TSS1500	TSS1500	19	57630596	0.00893073	0.00843382	0.00566403	0.00893073	0.773799	0.774224	0.907318	0.773799	0.774 (0.636-0.864)	0.774 (0.676-0.845)	0.907 (0.87-0.934)	0.00645572	0.00758211	0.00455469	0.0166288	0.537064	0.281769	0.39693	0.361431	0.281769
cg03162686	ANKRD11	Body	Body	16	89346269	0.00707695	0.00758902	0.00636563	0.00758902	0.854576	0.773547	0.875959	0.773547	0.855 (0.759-0.914)	0.774 (0.676-0.845)	0.876 (0.827-0.912)	0.0055152	0.007931	0.00508133	0.0163419	0.464391	0.348682	0.224367	0.317707	0.224367
cg03946671	TCEA2;TCEA2	TSS200;5'UTR	TSS200	20	62693973	0.00725383	0.00661318	0.00608388	0.00725383	0.773171	0.778373	0.857183	0.773171	0.773 (0.634-0.864)	0.778 (0.682-0.848)	0.857 (0.801-0.898)	0.00526309	0.00647786	0.00464343	0.0137748	0.526603	0.642238	0.252041	0.178565	0.178565
cg13372743	PXDNL	Body	Body	8	52322134	0.00931032	0.00882046	0.00650374	0.00931032	0.771962	0.787269	0.826871	0.771962	0.772 (0.632-0.863)	0.787 (0.694-0.855)	0.827 (0.761-0.876)	0.00622763	0.007426	0.0078225	0.0171035	0.544353	0.628123	0.478056	0.743463	0.478056
cg15613340	PCDHB5	1stExon	Body	5	140517281	0.00652634	0.00508288	0.00580056	0.00652634	0.770831	0.851769	0.812934	0.770831	0.771 (0.62-0.865)	0.852 (0.783-0.9)	0.813 (0.739-0.867)	0.00531516	0.00463864	0.00479568	0.012364	0.527849	0.0196876	0.318543	0.0163524	0.0163524
cg06647332			None	5	131281008	0.0064535	0.00535257	0.00574067	0.0064535	0.770681	0.815378	0.796174	0.770681	0.771 (0.631-0.862)	0.815 (0.732-0.875)	0.796 (0.72-0.853)	0.00401255	0.00447035	0.0043391	0.0112703	0.572613	0.24194	0.868059	0.584641	0.24194
cg20079298			None	15	40572326	0.00757407	0.00832478	0.00915728	0.00915728	0.828417	0.769381	0.771156	0.769381	0.828 (0.709-0.9)	0.769 (0.669-0.842)	0.771 (0.687-0.835)	0.00666401	0.00845283	0.00761147	0.017317	0.528802	0.0229644	0.982744	0.254923	0.0229644
cg22270027			None	4	81128234	0.00748462	0.00729342	0.00659912	0.00748462	0.830703	0.769067	0.828561	0.769067	0.831 (0.708-0.902)	0.769 (0.669-0.842)	0.829 (0.763-0.877)	0.00537943	0.0080894	0.00579807	0.0155101	0.482564	0.0150094	0.0942212	0.249208	0.0150094
cg05059571	KIAA1609	TSS1500	TSS1500	16	84539110	0.00773724	0.00786577	0.00800989	0.00800989	0.767844	0.782762	0.796769	0.767844	0.768 (0.624-0.861)	0.783 (0.687-0.852)	0.797 (0.718-0.855)	0.00775817	0.00688164	0.00857959	0.0166523	0.481008	0.0652306	0.0713316	0.0143024	0.0143024
cg07479615	BRSK2	Body	Body	11	1470155	0.00540256	0.00690061	0.00802181	0.00802181	0.898779	0.768619	0.767153	0.767153	0.899 (0.829-0.941)	0.769 (0.669-0.841)	0.767 (0.682-0.832)	0.00438314	0.00741391	0.00661776	0.0151149	0.530723	0.728506	0.238113	0.895937	0.238113
cg13356253	LOC100302652;GPR75	TSS200;TSS200	TSS200	2	54087189	0.00676144	0.00700306	0.00490134	0.00700306	0.778141	0.767123	0.89498	0.767123	0.778 (0.634-0.869)	0.767 (0.666-0.84)	0.895 (0.849-0.927)	0.00571875	0.00599979	0.00393819	0.0134166	0.52197	0.0300156	0.963301	0.00886359	0.00886359
cg14058329	HOXA5	TSS1500	TSS1500	7	27183946	0.00813653	0.00700198	0.00586313	0.00813653	0.766117	0.815195	0.884771	0.766117	0.766 (0.624-0.859)	0.815 (0.732-0.874)	0.885 (0.839-0.918)	0.00593399	0.00616476	0.00442037	0.0150441	0.540847	0.322923	0.200968	0.491332	0.200968
cg22594737			None	2	241640444	0.00876664	0.00772398	0.00622611	0.00876664	0.764221	0.776159	0.868073	0.764221	0.764 (0.613-0.86)	0.776 (0.679-0.847)	0.868 (0.816-0.906)	0.00572989	0.00693976	0.0049756	0.0153242	0.57208	0.0269057	0.112714	0.19202	0.0269057
cg14916274			None	14	105658949	0.00530437	0.0047285	0.00606527	0.00606527	0.814984	0.850284	0.7636	0.7636	0.815 (0.697-0.89)	0.85 (0.781-0.899)	0.764 (0.677-0.829)	0.00424394	0.00442965	0.00502126	0.0114295	0.530667	0.785021	0.297158	0.654568	0.297158
cg24203192	FAM47A	1stExon	Body	X	34149344	0.00731619	0.00675385	0.00655921	0.00731619	0.762456	0.788523	0.829009	0.762456	0.762 (0.619-0.857)	0.789 (0.696-0.855)	0.829 (0.764-0.878)	0.00548766	0.00540861	0.00540042	0.0136293	0.5368	0.251482	0.171906	0.505129	0.171906
cg24872425	PRR23A	TSS1500	TSS1500	3	138725335	0.00843914	0.0062138	0.00486302	0.00843914	0.762204	0.865624	0.92109	0.762204	0.762 (0.619-0.857)	0.866 (0.803-0.909)	0.921 (0.889-0.944)	0.00541002	0.00572675	0.00410487	0.0155404	0.543044	0.262235	0.801649	0.451476	0.262235
cg26580609	NT5C1B;NT5C1B	Body;Body	Body	2	18766140	0.00855148	0.00796739	0.00661258	0.00855148	0.762174	0.799657	0.856855	0.762174	0.762 (0.619-0.857)	0.8 (0.711-0.863)	0.857 (0.801-0.898)	0.00633722	0.00630934	0.00522396	0.0156641	0.545928	0.242568	0.611043	0.0801532	0.0801532
cg09693926	ADAMTS2	Body	Body	5	178547863	0.00812417	0.00785779	0.00648789	0.00812417	0.761306	0.80331	0.881571	0.761306	0.761 (0.616-0.857)	0.803 (0.716-0.866)	0.882 (0.834-0.916)	0.00828918	0.0075645	0.00549485	0.0171307	0.474245	0.848216	0.847024	0.393437	0.393437
cg20503077	GAGE2A;GAGE2C;GAGE2E;GAGE8;GAGE2A;GAGE8;GAGE8;GAGE2B;GAGE2A	Body;5'UTR;5'UTR;Body;5'UTR;Body;5'UTR;5'UTR;Body	Body	X	49236806	0.00767265	0.00691455	0.00787247	0.00787247	0.808833	0.805797	0.758929	0.758929	0.809 (0.688-0.886)	0.806 (0.719-0.868)	0.759 (0.671-0.826)	0.00530518	0.00632333	0.0065345	0.0148751	0.52924	0.590991	0.0920268	0.4715	0.0920268
cg19402939	CHRD	Body	Body	3	184104481	0.00799539	0.00939426	0.00726687	0.00939426	0.813403	0.758709	0.836251	0.758709	0.813 (0.696-0.889)	0.759 (0.655-0.834)	0.836 (0.773-0.883)	0.00665785	0.00808473	0.00728846	0.017522	0.536141	0.222441	0.841214	0.114914	0.114914
cg02218884	SCT	TSS1500	TSS1500	11	627582	0.0073594	0.00765049	0.00676036	0.00765049	0.786128	0.755543	0.81024	0.755543	0.786 (0.641-0.875)	0.756 (0.651-0.832)	0.81 (0.739-0.864)	0.0053589	0.00592199	0.00533593	0.0138224	0.553485	0.0172483	0.936986	0.150098	0.0172483
cg06303238	SALL4;SALL4	1stExon;5'UTR	Body	20	50418959	0.00634094	0.00924829	0.00662875	0.00924829	0.914989	0.75523	0.908285	0.75523	0.915 (0.784-0.96)	0.755 (0.651-0.832)	0.908 (0.871-0.935)	0.00581408	0.00986844	0.00516313	0.019784	0.467463	7.78608e-05	0.424446	0.469894	7.78608e-05
cg02760300	ODZ4	Body	Body	11	78780772	0.00761454	0.00666263	0.00626753	0.00761454	0.755125	0.776923	0.817455	0.755125	0.755 (0.608-0.852)	0.777 (0.68-0.847)	0.817 (0.747-0.87)	0.00540782	0.00578684	0.00534866	0.0133279	0.571325	0.428448	0.477938	0.0308332	0.0308332
cg23857725			None	X	135180640	0.00795039	0.00696271	0.00629293	0.00795039	0.754934	0.796943	0.847107	0.754934	0.755 (0.608-0.852)	0.797 (0.707-0.861)	0.847 (0.788-0.891)	0.00622492	0.00630948	0.00533599	0.0146166	0.543928	0.27022	0.204819	0.388498	0.204819
cg24859236	PIK3CD	5'UTR	5’UTR	1	9750213	0.00674678	0.00694068	0.00568576	0.00694068	0.754404	0.764231	0.822679	0.754404	0.754 (0.607-0.852)	0.764 (0.663-0.838)	0.823 (0.755-0.873)	0.0054814	0.00653424	0.00482359	0.0128592	0.539743	0.152854	0.227028	0.18116	0.152854
cg15132372			None	11	49839512	0.00633276	0.0060153	0.00460269	0.00633276	0.754316	0.798826	0.89436	0.754316	0.754 (0.606-0.852)	0.799 (0.709-0.863)	0.894 (0.852-0.925)	0.00470265	0.0049668	0.00360664	0.0120372	0.5261	0.68084	0.731595	0.623278	0.623278
cg11267692	TAF7L;TAF7L	TSS1500;Body	Body	X	100547450	0.00632215	0.00853672	0.00684367	0.00853672	0.866337	0.754308	0.805124	0.754308	0.866 (0.778-0.921)	0.754 (0.649-0.831)	0.805 (0.732-0.86)	0.00529559	0.00682465	0.00634936	0.0154184	0.553671	0.415086	0.697265	0.358267	0.358267
cg20501883			None	22	16374540	0.00655452	0.00775394	0.00557171	0.00775394	0.826962	0.753691	0.863503	0.753691	0.827 (0.715-0.897)	0.754 (0.648-0.831)	0.864 (0.81-0.903)	0.00507372	0.00617265	0.00600275	0.0145551	0.532731	0.853733	0.519387	0.15429	0.15429
cg27080348	PCDHA2;PCDHA1;PCDHA3;PCDHA3;PCDHA1	Body;Body;1stExon;1stExon;Body	Body	5	140182129	0.00729603	0.00819564	0.00568377	0.00819564	0.80085	0.753497	0.885165	0.753497	0.801 (0.675-0.881)	0.753 (0.648-0.831)	0.885 (0.839-0.919)	0.0058305	0.00698105	0.00483854	0.0151531	0.540856	0.726429	0.0798985	0.387765	0.0798985
cg20262684	LOC729121;RGPD4	TSS1500;TSS200	TSS200	2	108443305	0.00801446	0.00737709	0.00575972	0.00801446	0.752545	0.791675	0.864148	0.752545	0.753 (0.604-0.851)	0.792 (0.7-0.858)	0.864 (0.81-0.904)	0.0058574	0.00588569	0.00479026	0.0142852	0.561033	0.123324	0.480421	0.0432467	0.0432467
cg00380835	SHANK1	Body	Body	19	51165752	0.00905503	0.00896103	0.00750538	0.00905503	0.827189	0.752473	0.871661	0.752473	0.827 (0.716-0.897)	0.752 (0.646-0.83)	0.872 (0.821-0.909)	0.00622804	0.0118892	0.00673447	0.0198186	0.456895	0.487693	0.87351	0.682762	0.487693
cg01079738	C1orf14;C1orf14	1stExon;5'UTR	Body	1	182922427	0.00805352	0.00773642	0.00635007	0.00805352	0.751798	0.763092	0.830661	0.751798	0.752 (0.591-0.853)	0.763 (0.661-0.838)	0.831 (0.766-0.879)	0.00571047	0.00667787	0.00530668	0.0142651	0.564561	0.0178313	0.7359	0.244253	0.0178313
cg14848783	FAT3	Body	Body	11	92600066	0.00696751	0.00843905	0.00752772	0.00843905	0.842554	0.751614	0.808975	0.751614	0.843 (0.74-0.907)	0.752 (0.645-0.829)	0.809 (0.737-0.863)	0.00559434	0.00718164	0.00580964	0.0155956	0.541117	0.18978	0.772415	0.544924	0.18978
cg22779195			None	16	90160497	0.00633255	0.00620543	0.00469059	0.00633255	0.750786	0.762412	0.864012	0.750786	0.751 (0.6-0.85)	0.762 (0.66-0.837)	0.864 (0.809-0.904)	0.0049875	0.00521959	0.00382383	0.0115337	0.549047	0.856959	0.171961	0.026008	0.026008
cg14372753	SLC25A18	Body	Body	22	18064176	0.00782331	0.0086738	0.00665647	0.0086738	0.799158	0.750566	0.868202	0.750566	0.799 (0.673-0.88)	0.751 (0.644-0.829)	0.868 (0.816-0.906)	0.00623451	0.00750578	0.00466636	0.0158798	0.546217	0.772927	0.740523	0.591515	0.591515
cg19862616	NCRNA00174	Body	Body	7	65841803	0.00920055	0.00812576	0.00721846	0.00920055	0.749617	0.78748	0.859065	0.749617	0.75 (0.599-0.849)	0.787 (0.694-0.855)	0.859 (0.804-0.9)	0.00856071	0.00791978	0.00610551	0.0175671	0.523737	0.610914	0.430407	0.98539	0.430407
cg25053386	MUC6	TSS200	TSS200	11	1036754	0.00695158	0.00669968	0.00673668	0.00695158	0.760455	0.749491	0.792994	0.749491	0.76 (0.616-0.856)	0.749 (0.643-0.828)	0.793 (0.716-0.851)	0.00531996	0.00675658	0.00509171	0.0129969	0.534863	0.219218	0.243964	0.0934781	0.0934781
cg27629948			None	15	89285170	0.00891192	0.00918917	0.00505593	0.00918917	0.751829	0.748907	0.917927	0.748907	0.752 (0.6-0.851)	0.749 (0.642-0.827)	0.918 (0.884-0.942)	0.0073649	0.00802943	0.00563818	0.0173292	0.53027	0.050601	0.598557	0.12801	0.050601
cg09143801	SEMA6C	Body	Body	1	151105049	0.00742	0.00919061	0.00757947	0.00919061	0.862225	0.748131	0.828251	0.748131	0.862 (0.684-0.932)	0.748 (0.641-0.827)	0.828 (0.762-0.877)	0.00534944	0.00803339	0.00609934	0.0169421	0.542471	0.000127031	0.533657	0.763774	0.000127031
cg00851261	PLK5P	Body	Body	19	1526651	0.00768178	0.00799443	0.00798265	0.00799443	0.761174	0.747938	0.765996	0.747938	0.761 (0.611-0.858)	0.748 (0.641-0.826)	0.766 (0.678-0.832)	0.00530557	0.00619164	0.00675277	0.0142466	0.561146	0.0368706	0.262424	0.0177833	0.0177833
cg07385694	GALNT9	Body	Body	12	132900464	0.00848327	0.00703825	0.00685504	0.00848327	0.747865	0.827647	0.8732	0.747865	0.748 (0.598-0.847)	0.828 (0.75-0.883)	0.873 (0.823-0.91)	0.00742614	0.00716701	0.00488914	0.0164736	0.51496	0.220574	0.447238	0.0736802	0.0736802
cg24307499	NLRP2	Body	Body	19	55494075	0.00688785	0.00706663	0.0058308	0.00706663	0.77814	0.747822	0.860173	0.747822	0.778 (0.641-0.867)	0.748 (0.641-0.826)	0.86 (0.805-0.901)	0.00579051	0.0068259	0.00476528	0.0137828	0.512714	0.701738	0.100294	0.0832035	0.0832035
cg08446143	UBA1	TSS1500	TSS1500	X	47049440	0.0054748	0.00757189	0.0068844	0.00757189	0.886366	0.74671	0.804507	0.74671	0.886 (0.809-0.934)	0.747 (0.639-0.826)	0.805 (0.731-0.86)	0.00438817	0.00680361	0.00583016	0.014408	0.525535	0.894034	0.982268	0.153148	0.153148
cg21397393	RNF212;RNF212	TSS200;TSS200	TSS200	4	1107706	0.00899232	0.0064286	0.0096115	0.0096115	0.74637	0.87979	0.76061	0.74637	0.746 (0.594-0.847)	0.88 (0.823-0.919)	0.761 (0.665-0.83)	0.00683079	0.00627983	0.00879815	0.0175644	0.547215	0.825882	0.827462	0.00318849	0.00318849
cg18919720	FSCN2;FSCN2	TSS200;TSS200	TSS200	17	79495335	0.00811544	0.00702541	0.00551306	0.00811544	0.746196	0.816327	0.896104	0.746196	0.746 (0.593-0.847)	0.816 (0.734-0.875)	0.896 (0.852-0.927)	0.00603414	0.00671386	0.0045429	0.0152237	0.533081	0.918484	0.89628	0.0144068	0.0144068
cg18444868	MAGEB1;MAGEB1;MAGEB1	TSS200;5'UTR;5'UTR	TSS200	X	30265251	0.00826237	0.00743522	0.0070702	0.00826237	0.743969	0.756648	0.771762	0.743969	0.744 (0.59-0.846)	0.757 (0.652-0.833)	0.772 (0.687-0.836)	0.00625095	0.00671785	0.00604017	0.0141309	0.584702	0.920437	0.654508	0.040396	0.040396
cg02975081			None	16	33483244	0.00752687	0.00558799	0.00459621	0.00752687	0.743619	0.857502	0.908223	0.743619	0.744 (0.591-0.845)	0.858 (0.791-0.904)	0.908 (0.871-0.935)	0.00554929	0.00461059	0.00368109	0.0133931	0.561995	0.360568	0.893171	0.691225	0.360568
cg13471599			None	12	120835778	0.00597189	0.00677443	0.0062511	0.00677443	0.818226	0.742787	0.772647	0.742787	0.818 (0.695-0.893)	0.743 (0.633-0.823)	0.773 (0.689-0.836)	0.0042121	0.00556606	0.00499917	0.0119988	0.564592	0.0317332	0.87856	0.113516	0.0317332
cg23433008	RASGEF1C	5'UTR	5’UTR	5	179634578	0.00581019	0.00559453	0.00377512	0.00581019	0.766559	0.742288	0.8978	0.742288	0.767 (0.625-0.86)	0.742 (0.633-0.822)	0.898 (0.857-0.928)	0.00424959	0.0051608	0.00300769	0.0105471	0.550882	0.136592	0.462604	0.86626	0.136592
cg20767845	SASH3	Body	Body	X	128926467	0.00895613	0.00839922	0.00844166	0.00895613	0.742074	0.743246	0.743059	0.742074	0.742 (0.588-0.844)	0.743 (0.634-0.823)	0.743 (0.646-0.815)	0.00638126	0.00651138	0.00631896	0.0148713	0.602244	0.492534	0.799024	0.00960006	0.00960006
cg00667937			None	2	168572563	0.00723396	0.00583257	0.00646486	0.00723396	0.74173	0.842942	0.815114	0.74173	0.742 (0.584-0.845)	0.843 (0.771-0.894)	0.815 (0.745-0.867)	0.00576945	0.00505674	0.00474032	0.0131965	0.548172	0.0457746	0.952106	0.735833	0.0457746
cg27661460	FAM38A	Body	Body	16	88844969	0.00670126	0.00778587	0.0051872	0.00778587	0.830977	0.740771	0.885913	0.740771	0.831 (0.722-0.9)	0.741 (0.631-0.821)	0.886 (0.84-0.919)	0.00512806	0.00682237	0.00465876	0.014406	0.540459	0.138144	0.135129	0.0522958	0.0522958
