# Supplementary material for: Stability of Blood DNA Methylation Across Two Timepoints in Three Cohorts
Source: Biomedicines. 2024 Nov 8;12(11):2557. doi: 10.3390/biomedicines12112557 (PMC11592101; doi:10.3390/biomedicines12112557)
Supplement: Supplementary file 1 [file biomedicines-12-02557-s001.zip › biomedicines-3244331-Supplementary Table S3.xlsx]

## Sheet: elderly-paired-t-test
Probe	mean.elderly.before	mean.elderly.after	mean.diff.elderly	pvalue	mean.children.before	mean.children.after	mean.diff.children	pvalue.children	mean.middle.aged.before	mean.middle.aged.after	mean.diff.middle.aged	pvalue.middle.aged
cg13869341	0.847688	0.846935	0.000752729	0.617745	0.849225	0.845338	0.00388691	0.0590741	0.848509	0.84616	0.00234893	0.00105227
cg14008030	0.602405	0.601664	0.000741189	0.81609	0.606483	0.597358	0.00912558	0.00689205	0.602519	0.60188	0.000639273	0.75633
cg12045430	0.240776	0.241459	-0.000682423	0.838153	0.240066	0.241669	-0.00160368	0.631682	0.243449	0.240809	0.00263961	0.114112
cg20826792	0.397341	0.38946	0.0078811	0.105101	0.396797	0.389653	0.00714465	0.295835	0.394921	0.390673	0.00424857	0.129981
cg20253340	0.601272	0.603243	-0.00197071	0.56488	0.602529	0.602133	0.000396497	0.947524	0.60289	0.601208	0.00168188	0.265732
cg21870274	0.758738	0.764352	-0.00561463	0.0955908	0.760779	0.762404	-0.00162519	0.771618	0.761517	0.761055	0.000461438	0.853895
cg24335620	0.784254	0.78606	-0.00180577	0.360958	0.785263	0.785298	-3.4917e-05	0.990332	0.783883	0.785651	-0.00176863	0.174454
cg16162899	0.893202	0.889092	0.00411057	0.343127	0.891988	0.890742	0.00124631	0.841461	0.891104	0.891606	-0.00050121	0.877398
cg17149495	0.787591	0.784858	0.00273307	0.534067	0.786151	0.786203	-5.25979e-05	0.991752	0.783076	0.78855	-0.0054738	0.0116011
cg22802167	0.896777	0.896437	0.000339303	0.5426	0.896429	0.896665	-0.000236051	0.762511	0.896415	0.896471	-5.59264e-05	0.851871
cg24669183	0.833212	0.834768	-0.0015551	0.45911	0.835876	0.832258	0.00361809	0.163114	0.834034	0.833986	4.83774e-05	0.979868
cg17308840	0.39043	0.396387	-0.00595661	0.140343	0.392217	0.395659	-0.00344154	0.419068	0.394501	0.392446	0.00205485	0.375296
cg17866181	0.912972	0.91418	-0.00120806	0.649285	0.911582	0.915645	-0.00406284	0.257518	0.912961	0.914646	-0.00168455	0.357168
cg24159721	0.233954	0.231583	0.00237125	0.575818	0.247897	0.21763	0.0302669	0.000590857	0.216823	0.250061	-0.0332374	1.95072e-07
cg15174812	0.222425	0.22081	0.00161531	0.659482	0.219797	0.222473	-0.00267645	0.6968	0.216913	0.225982	-0.00906969	0.0188024
cg08477687	0.491025	0.475815	0.0152097	0.0899858	0.450549	0.514873	-0.0643236	5.07123e-08	0.484025	0.482151	0.00187412	0.862866
cg00034556	0.410633	0.412139	-0.00150657	0.796573	0.401953	0.420176	-0.0182226	0.0259941	0.419872	0.404198	0.015674	4.14878e-06
cg00645010	0.217269	0.210916	0.0063528	0.188198	0.195971	0.231928	-0.0359577	7.27954e-05	0.207605	0.222037	-0.0144322	0.0848814
cg15394630	0.273075	0.270734	0.0023414	0.398181	0.263336	0.279795	-0.0164598	0.000380897	0.271378	0.272888	-0.00150951	0.662888
cg05001044	0.255746	0.254233	0.00151354	0.694937	0.256739	0.253218	0.00352102	0.708938	0.232382	0.279752	-0.0473692	8.49124e-10
cg03344490	0.23721	0.232695	0.00451494	0.140993	0.225162	0.244301	-0.0191395	0.000177031	0.227079	0.243334	-0.0162559	0.00114117
cg17501828	0.348042	0.346145	0.00189705	0.508146	0.340381	0.353124	-0.0127435	0.000743115	0.340586	0.353955	-0.0133689	0.000728824
cg23917638	0.340353	0.339162	0.00119122	0.725303	0.343344	0.334917	0.00842707	0.0530053	0.337895	0.341503	-0.00360782	0.144842
cg18024856	0.177664	0.171744	0.00591975	0.267203	0.154435	0.194146	-0.0397103	1.14407e-09	0.187139	0.162503	0.0246364	3.39009e-05
cg18761878	0.46321	0.468656	-0.00544612	0.0946609	0.467889	0.462788	0.00510156	0.0170042	0.466361	0.464718	0.00164291	0.506194
cg27534567	0.303873	0.303177	0.000695837	0.891486	0.290257	0.315877	-0.0256197	0.000823237	0.296877	0.311987	-0.0151094	0.0602715
cg08858441	0.415743	0.42687	-0.0111278	0.0927916	0.431278	0.410303	0.0209756	3.39645e-05	0.417971	0.423957	-0.00598539	0.000394407
cg03348902	0.261147	0.258631	0.00251587	0.4075	0.254081	0.265506	-0.0114253	0.0392691	0.263052	0.256575	0.00647692	0.0128102
cg01070250	0.250487	0.248964	0.00152279	0.740175	0.263964	0.235671	0.0282925	0.0016345	0.233023	0.268452	-0.0354291	3.89595e-07
cg21996134	0.852367	0.853006	-0.000638749	0.813521	0.853239	0.852111	0.00112724	0.716152	0.85114	0.852308	-0.00116825	0.466596
cg07264491	0.782468	0.783299	-0.000831597	0.686049	0.782696	0.782861	-0.000164967	0.956236	0.782308	0.783118	-0.000809628	0.625595
cg15560884	0.720564	0.722267	-0.00170307	0.29283	0.720174	0.721951	-0.00177739	0.314901	0.722371	0.719777	0.00259402	0.0477718
cg10037654	0.0914837	0.0918385	-0.000354796	0.817753	0.0910602	0.0921155	-0.00105528	0.547783	0.0925059	0.0907014	0.00180454	0.103605
cg14057946	0.133962	0.136512	-0.00254993	0.096117	0.13601	0.134572	0.00143815	0.521423	0.135812	0.134502	0.0013102	0.288721
cg11422233	0.131745	0.132346	-0.000601134	0.729154	0.132741	0.131762	0.00097918	0.660984	0.132328	0.131886	0.000441948	0.662961
cg16047670	0.152032	0.152311	-0.000278132	0.942716	0.152094	0.15316	-0.00106549	0.846582	0.155558	0.148975	0.00658351	0.0077049
cg18263059	0.147179	0.149313	-0.00213361	0.568487	0.151675	0.145755	0.00592044	0.3909	0.149307	0.147218	0.00208945	0.382924
cg01014490	0.0722096	0.0697985	0.00241113	0.460198	0.0708419	0.0711827	-0.000340776	0.941677	0.0713246	0.0706812	0.000643375	0.679204
cg04231937	0.118305	0.120356	-0.00205052	0.585276	0.118044	0.120731	-0.00268639	0.619219	0.12042	0.118557	0.00186274	0.424304
cg04496485	0.10499	0.105836	-0.000845895	0.688002	0.101581	0.109415	-0.00783455	0.00106431	0.105981	0.10504	0.000940449	0.40865
cg17505339	0.91683	0.916319	0.000511049	0.801515	0.916718	0.916338	0.000380439	0.890797	0.917126	0.915868	0.00125732	0.395842
cg09989996	0.929966	0.930306	-0.000339315	0.859297	0.928912	0.931433	-0.00252099	0.307931	0.930507	0.930321	0.000186226	0.902378
cg11954957	0.815356	0.815548	-0.000191926	0.97056	0.815387	0.814924	0.000463043	0.948104	0.814445	0.81604	-0.00159527	0.631626
cg01068023	0.86856	0.868523	3.68325e-05	0.98269	0.865098	0.872068	-0.00697047	0.000295418	0.867583	0.869376	-0.00179297	0.151732
cg08167039	0.0706823	0.0716196	-0.000937328	0.455828	0.0716376	0.0711777	0.000459882	0.772531	0.0699227	0.0722275	-0.00230482	0.0288983
cg20677962	0.0807595	0.0841558	-0.00339632	0.119825	0.0826333	0.0823458	0.000287544	0.909256	0.0841463	0.0811674	0.00297893	0.151842
cg24699430	0.0573011	0.0551562	0.00214494	0.349636	0.0579952	0.0545427	0.00345242	0.236903	0.0558988	0.0566442	-0.000745403	0.665328
cg22394869	0.0802343	0.0792047	0.00102963	0.733904	0.0769666	0.0823804	-0.00541383	0.117301	0.0799679	0.078751	0.00121694	0.52699
cg02550592	0.0652332	0.0640761	0.00115707	0.770537	0.0587949	0.0704819	-0.011687	0.0408968	0.0648398	0.0644189	0.000420928	0.883185
cg03213877	0.0921996	0.0918645	0.000335098	0.917584	0.0894731	0.0951969	-0.0057238	0.275542	0.0926568	0.0917916	0.000865233	0.751866
cg19411932	0.0363514	0.0389027	-0.00255135	0.118073	0.0388375	0.0364815	0.00235593	0.324835	0.037651	0.0376757	-2.46791e-05	0.985818
cg08939496	0.847879	0.849244	-0.0013651	0.493137	0.843561	0.853213	-0.00965211	0.00296389	0.847706	0.849426	-0.00171961	0.252961
cg16736630	0.530582	0.555371	-0.0247889	0.000173466	0.523938	0.56027	-0.0363324	6.15723e-05	0.544841	0.541228	0.00361256	0.50822
cg01793617	0.828108	0.829323	-0.0012149	0.504136	0.829235	0.828208	0.00102784	0.649435	0.828956	0.828611	0.000344949	0.818285
cg09139287	0.433174	0.439454	-0.00627962	0.22227	0.436313	0.436672	-0.000359756	0.962944	0.43565	0.437159	-0.00150919	0.417022
cg05662829	0.753816	0.75462	-0.000803689	0.818308	0.754393	0.754084	0.000309543	0.940665	0.755054	0.753314	0.00173986	0.265324
cg22714517	0.904489	0.903355	0.00113417	0.553111	0.903043	0.905012	-0.0019692	0.43539	0.905055	0.902957	0.00209775	0.135718
cg00168193	0.861172	0.860619	0.000553052	0.788327	0.861562	0.860004	0.0015586	0.574956	0.861278	0.859941	0.00133668	0.294909
cg14280098	0.935267	0.933823	0.00144387	0.417942	0.935154	0.933756	0.00139869	0.564084	0.933723	0.935337	-0.00161382	0.292778
cg15903280	0.659738	0.656484	0.00325336	0.390803	0.662599	0.654773	0.00782595	0.183122	0.65568	0.661574	-0.00589405	0.00920919
cg08258224	0.827358	0.826335	0.00102323	0.68016	0.829594	0.824619	0.00497483	0.239296	0.828191	0.82572	0.00247136	0.291556
cg12285627	0.630916	0.626783	0.00413338	0.123628	0.635822	0.62204	0.0137818	2.08036e-05	0.626875	0.629797	-0.00292229	0.15871
cg05898754	0.310614	0.31629	-0.00567579	0.157795	0.31587	0.311745	0.00412418	0.442101	0.312612	0.314486	-0.00187447	0.465259
cg03128332	0.419914	0.418161	0.00175272	0.669689	0.417202	0.42219	-0.00498799	0.387424	0.417411	0.420261	-0.00285017	0.205689
cg15994267	0.580085	0.577708	0.00237753	0.353589	0.575909	0.583368	-0.00745929	0.037233	0.5793	0.579111	0.000189466	0.923426
cg16619049	0.552828	0.541529	0.0112987	0.0241379	0.549015	0.545265	0.00375091	0.517849	0.543462	0.548615	-0.00515315	0.0130585
cg23100540	0.322172	0.31579	0.00638173	0.0865879	0.324637	0.31444	0.010197	0.0104948	0.318841	0.319477	-0.000636757	0.734156
cg05475702	0.745428	0.746203	-0.000774781	0.770579	0.747948	0.743102	0.00484554	0.0394993	0.748804	0.74307	0.00573461	0.0138138
cg18147296	0.862082	0.862322	-0.000239444	0.909542	0.863667	0.860784	0.00288229	0.264764	0.864287	0.860646	0.003641	0.0300276
cg05597748	0.818189	0.816239	0.00194992	0.287621	0.815951	0.818264	-0.00231324	0.381865	0.816776	0.817679	-0.000902881	0.530786
cg00111697	0.757307	0.757259	4.86761e-05	0.984271	0.758339	0.75586	0.00247851	0.424242	0.758609	0.755723	0.002886	0.118293
cg10988531	0.783823	0.785301	-0.00147809	0.734717	0.78187	0.787374	-0.00550401	0.282161	0.788947	0.780174	0.00877303	0.00221799
cg24373735	0.864202	0.862944	0.00125808	0.330958	0.864815	0.862398	0.0024174	0.285899	0.863233	0.864129	-0.000895536	0.496955
cg13938959	0.685126	0.68161	0.00351659	0.311358	0.681833	0.685185	-0.0033518	0.35436	0.683384	0.684209	-0.000825126	0.716305
cg12445832	0.470925	0.465268	0.00565652	0.141644	0.468941	0.468932	9.16479e-06	0.998256	0.468175	0.469296	-0.00112075	0.673743
cg23999112	0.694464	0.691964	0.00250005	0.527849	0.701371	0.686153	0.0152185	0.0170996	0.692782	0.694959	-0.00217714	0.511665
cg11527153	0.847177	0.84656	0.000616621	0.745912	0.848421	0.845419	0.00300182	0.22155	0.847423	0.84663	0.000793065	0.694952
cg27573606	0.937965	0.938409	-0.000443908	0.809886	0.937518	0.939011	-0.0014932	0.587753	0.937975	0.938566	-0.000591572	0.665983
cg04195702	0.866543	0.86698	-0.000437295	0.835158	0.868837	0.864826	0.00401044	0.137656	0.868174	0.865287	0.00288706	0.0318787
cg01062849	0.906411	0.908772	-0.00236107	0.651961	0.910121	0.905028	0.00509331	0.433828	0.907947	0.907189	0.000758279	0.584605
cg08128007	0.822834	0.818447	0.00438666	0.0666357	0.829294	0.81164	0.0176546	2.12954e-05	0.819876	0.820951	-0.00107547	0.53996
cg23733394	0.376124	0.369746	0.0063786	0.0648223	0.377435	0.3692	0.0082353	0.219966	0.373331	0.372931	0.000399512	0.812648
cg13371836	0.0722354	0.0732226	-0.000987288	0.607467	0.0728108	0.0724866	0.000324137	0.902703	0.0738778	0.0714863	0.0023915	0.136864
cg04407431	0.0431868	0.0433634	-0.000176586	0.849932	0.0439146	0.0427	0.00121465	0.346596	0.0433048	0.0434247	-0.000119814	0.875574
cg13565718	0.874824	0.873479	0.00134507	0.604938	0.876006	0.872476	0.00352935	0.30956	0.875552	0.873054	0.00249877	0.262635
cg01097950	0.76184	0.763901	-0.00206042	0.494078	0.764226	0.761793	0.00243348	0.564867	0.765036	0.760441	0.00459548	0.0172328
cg08900511	0.8183	0.81697	0.00132973	0.557261	0.820987	0.814189	0.00679768	0.0353823	0.818117	0.816799	0.00131777	0.410463
cg04410003	0.923435	0.922381	0.00105441	0.536084	0.92373	0.922251	0.00147857	0.462889	0.922591	0.923891	-0.00130023	0.319484
cg12726839	0.411562	0.4053	0.00626176	0.380773	0.408021	0.408335	-0.000313939	0.970118	0.407961	0.409798	-0.0018377	0.718409
cg04364728	0.406842	0.40896	-0.00211822	0.350041	0.396604	0.418123	-0.021519	5.13213e-06	0.40588	0.409089	-0.00320892	0.0623341
cg05151709	0.562967	0.569312	-0.00634466	0.0523355	0.560379	0.57076	-0.0103807	0.0226312	0.565741	0.566101	-0.000359844	0.821982
cg08546707	0.702467	0.707662	-0.00519499	0.0819732	0.700085	0.708653	-0.00856811	0.0250277	0.705806	0.70409	0.00171582	0.294673
cg01782097	0.59628	0.603074	-0.00679376	0.0423894	0.595316	0.603298	-0.00798211	0.0366455	0.59813	0.599935	-0.00180514	0.363531
cg20825023	0.51352	0.518902	-0.00538129	0.100957	0.51251	0.519149	-0.00663943	0.0538893	0.516753	0.515318	0.00143442	0.392223
cg12549180	0.663579	0.662724	0.00085485	0.750632	0.669115	0.656783	0.0123324	0.00162186	0.66302	0.662849	0.000170788	0.93881
cg11851804	0.101125	0.0998455	0.00127944	0.464968	0.100002	0.10073	-0.000727505	0.733169	0.100482	0.100336	0.000145946	0.922684
cg06623778	0.234927	0.228951	0.00597622	0.163237	0.235995	0.228182	0.00781262	0.181686	0.229271	0.234956	-0.00568559	0.0568938
cg17436295	0.778185	0.779148	-0.000963215	0.677761	0.78293	0.774738	0.00819216	0.0042984	0.778029	0.780001	-0.00197126	0.351049
cg18865112	0.781576	0.781465	0.000111005	0.96333	0.78462	0.778242	0.00637809	0.0658376	0.779433	0.782964	-0.00353074	0.108979
cg21407818	0.833555	0.834329	-0.000773142	0.731602	0.835518	0.831991	0.00352619	0.211257	0.835283	0.832609	0.00267347	0.145811
cg22226438	0.904026	0.904058	-3.1824e-05	0.986158	0.905023	0.90337	0.00165301	0.402568	0.90486	0.903231	0.00162844	0.25836
cg08029603	0.872679	0.873536	-0.000857215	0.65822	0.871267	0.875028	-0.00376027	0.195066	0.873469	0.872681	0.0007871	0.654892
cg16347928	0.898957	0.899218	-0.000260468	0.888988	0.902245	0.895932	0.00631282	0.00745506	0.898855	0.899373	-0.000517388	0.734901
cg22699361	0.874249	0.87332	0.000928376	0.264833	0.875621	0.872186	0.0034353	0.00482448	0.873918	0.873684	0.000233384	0.705061
cg03890988	0.680233	0.680166	6.73567e-05	0.978523	0.685687	0.675115	0.0105717	0.00893533	0.680991	0.678702	0.00228808	0.216933
cg21786289	0.911158	0.909633	0.00152533	0.102337	0.911168	0.909843	0.00132546	0.375018	0.911166	0.909648	0.00151829	0.0443245
cg13897241	0.818225	0.816001	0.00222377	0.253078	0.819812	0.814396	0.00541575	0.050179	0.81594	0.818037	-0.00209744	0.215932
cg13176867	0.831872	0.829649	0.00222345	0.354972	0.833661	0.828152	0.00550922	0.1385	0.831498	0.829676	0.00182276	0.374794
cg15105996	0.908358	0.904982	0.00337638	0.0212653	0.908261	0.905147	0.00311415	0.0919694	0.907624	0.905867	0.00175687	0.12184
cg02565062	0.791768	0.786903	0.00486506	0.0295003	0.794588	0.784447	0.0101409	0.00220236	0.791282	0.787759	0.00352278	0.085989
cg09856436	0.588191	0.575488	0.0127034	0.00883254	0.600795	0.563549	0.0372467	3.54794e-09	0.581635	0.582065	-0.000430317	0.886797
cg19159092	0.454236	0.457457	-0.00322115	0.270033	0.445534	0.466393	-0.0208592	1.65843e-07	0.457072	0.454495	0.00257678	0.258436
cg27050229	0.224927	0.223934	0.00099304	0.70298	0.22345	0.225008	-0.00155772	0.62009	0.224597	0.224752	-0.000155799	0.932235
cg06931612	0.605064	0.595496	0.00956777	0.00137793	0.606607	0.59553	0.0110775	0.0248719	0.604196	0.597651	0.00654438	0.000610262
cg11407801	0.740847	0.742846	-0.00199905	0.569068	0.739443	0.744576	-0.00513276	0.314444	0.744656	0.738524	0.00613206	0.00384278
cg01197763	0.851796	0.850042	0.00175363	0.422055	0.852922	0.848597	0.00432512	0.151779	0.852466	0.849462	0.00300426	0.0449528
cg16352085	0.204488	0.206205	-0.00171773	0.600942	0.203003	0.208389	-0.00538596	0.191199	0.209598	0.202069	0.00752867	0.00221671
cg04839849	0.149946	0.149362	0.000583687	0.859994	0.152035	0.148959	0.00307611	0.42787	0.149464	0.14942	4.38859e-05	0.986674
cg03725447	0.332034	0.338705	-0.00667149	0.339252	0.343279	0.327632	0.0156463	0.078321	0.340078	0.331434	0.00864391	0.00780883
cg25215298	0.288084	0.285235	0.00284863	0.193737	0.287374	0.287828	-0.000454331	0.886702	0.286035	0.281768	0.00426719	0.0181781
cg04672450	0.102847	0.101841	0.00100609	0.484388	0.102425	0.102243	0.00018235	0.929614	0.102597	0.102011	0.000585467	0.556442
cg27487046	0.0551716	0.0546298	0.000541874	0.638997	0.0550383	0.0547512	0.000287138	0.865675	0.0544471	0.0555234	-0.00107629	0.283256
cg06091566	0.260892	0.259958	0.000934396	0.839429	0.265075	0.254756	0.0103188	0.189454	0.258245	0.262256	-0.00401096	0.258813
cg03735847	0.0584516	0.0602295	-0.00177786	0.553025	0.0560771	0.0625378	-0.00646067	0.0869361	0.0589254	0.0599565	-0.0010311	0.693709
cg03180780	0.0849851	0.0856914	-0.000706393	0.801701	0.082078	0.0884122	-0.00633429	0.0600209	0.0854796	0.0853765	0.000103072	0.96212
cg09166659	0.142194	0.139573	0.00262048	0.600377	0.141323	0.139775	0.00154842	0.820658	0.147581	0.134282	0.013298	0.00121529
cg05527507	0.160908	0.15911	0.00179729	0.466924	0.160661	0.159431	0.00122943	0.712785	0.158176	0.162116	-0.00393984	0.0283225
cg14324200	0.118627	0.118366	0.000261221	0.881868	0.117251	0.119963	-0.0027115	0.33069	0.11757	0.119676	-0.00210657	0.0702598
cg13856810	0.761392	0.754918	0.00647414	0.104578	0.7618	0.755215	0.00658512	0.168711	0.754797	0.761196	-0.00639842	0.0139698
cg02896266	0.700133	0.699831	0.000301959	0.918037	0.701782	0.698394	0.0033883	0.425378	0.701161	0.698459	0.00270182	0.205708
cg13806162	0.881862	0.882123	-0.000260509	0.901716	0.882883	0.880813	0.00206964	0.511549	0.88282	0.881039	0.00178114	0.227382
cg23225454	0.915656	0.915848	-0.000191766	0.888115	0.91622	0.915147	0.00107226	0.525125	0.91658	0.914943	0.0016376	0.107924
cg00976181	0.724361	0.721396	0.00296443	0.283711	0.727041	0.719576	0.00746487	0.0705684	0.726231	0.719811	0.00642008	0.0013626
cg10711230	0.914084	0.912173	0.00191146	0.452581	0.914057	0.912213	0.00184382	0.548101	0.912813	0.913412	-0.000598931	0.780116
cg00145911	0.895772	0.895431	0.000341505	0.78374	0.896167	0.895078	0.00108967	0.501148	0.896504	0.894709	0.00179498	0.0852894
cg13546858	0.510376	0.506961	0.00341546	0.510815	0.509801	0.507707	0.00209416	0.762336	0.511264	0.506328	0.00493662	0.0681904
cg13692836	0.735645	0.736174	-0.000528374	0.866072	0.73717	0.734897	0.00227378	0.532818	0.736601	0.73548	0.00112036	0.648713
cg06531475	0.421286	0.427931	-0.006645	0.0768753	0.423448	0.425635	-0.00218691	0.647386	0.424547	0.424277	0.000270439	0.906355
cg06624358	0.494705	0.497285	-0.00258008	0.393498	0.498388	0.4924	0.00598875	0.151033	0.495469	0.494947	0.000521451	0.729696
cg14156792	0.570963	0.577341	-0.00637838	0.0754348	0.572536	0.57526	-0.00272401	0.550372	0.575295	0.57198	0.00331475	0.0430897
cg24997886	0.333554	0.332005	0.00154895	0.678627	0.333347	0.332469	0.000877478	0.878587	0.334848	0.330893	0.00395453	0.0282878
cg01727431	0.55056	0.553421	-0.00286117	0.545183	0.551886	0.551851	3.49074e-05	0.993597	0.554759	0.548862	0.0058974	0.000898533
cg10146935	0.448742	0.43987	0.00887207	0.14545	0.451699	0.436593	0.0151054	0.108528	0.446538	0.441057	0.00548099	0.186276
cg02439789	0.529892	0.527054	0.0028374	0.53666	0.531209	0.525558	0.00565127	0.37811	0.531843	0.525738	0.00610564	0.0256123
cg24362661	0.515126	0.51644	-0.0013139	0.731011	0.520708	0.51077	0.00993891	0.0659375	0.518666	0.513644	0.00502292	0.0284463
cg05819296	0.790875	0.787939	0.00293528	0.257954	0.789197	0.789481	-0.000283741	0.950714	0.787432	0.790546	-0.00311421	0.0672484
cg00582671	0.743922	0.743757	0.00016466	0.957898	0.743336	0.743929	-0.000593092	0.885418	0.746682	0.740399	0.00628314	0.00275926
cg22485363	0.862876	0.863342	-0.000466091	0.859422	0.865616	0.86058	0.00503585	0.154241	0.867316	0.858889	0.00842694	1.45894e-05
cg06036236	0.845352	0.844479	0.000873132	0.673262	0.846033	0.843688	0.00234572	0.387904	0.847468	0.842152	0.00531621	0.000309441
cg13904806	0.901829	0.898734	0.00309524	0.061887	0.901108	0.899419	0.00168908	0.260939	0.90208	0.899043	0.00303639	0.00705411
cg03269716	0.64837	0.638432	0.00993744	0.00314065	0.651162	0.636513	0.0146488	0.000889161	0.646909	0.640813	0.00609616	0.0118577
cg04121631	0.211931	0.207919	0.0040117	0.151484	0.211798	0.209319	0.00247928	0.412394	0.207927	0.212237	-0.00430981	0.00373877
cg23440882	0.139255	0.136775	0.00247956	0.709404	0.141288	0.13457	0.00671835	0.410587	0.14062	0.136128	0.0044918	0.390247
cg23112672	0.123324	0.12327	5.37304e-05	0.983985	0.126192	0.121566	0.00462553	0.169388	0.123767	0.122584	0.00118279	0.519293
cg15896339	0.140297	0.142909	-0.00261225	0.443916	0.141703	0.141081	0.000622659	0.875588	0.140583	0.142984	-0.00240108	0.34382
cg12454161	0.272156	0.272582	-0.000426449	0.850371	0.272465	0.272559	-9.3753e-05	0.978408	0.273134	0.271396	0.00173845	0.374679
cg09180262	0.0827883	0.082821	-3.26661e-05	0.981868	0.083206	0.0825215	0.000684458	0.68147	0.0823414	0.0833243	-0.00098297	0.362616
cg24045482	0.213909	0.216324	-0.00241542	0.617238	0.220668	0.209194	0.0114741	0.102738	0.216005	0.214004	0.00200093	0.567372
cg09988062	0.11552	0.117205	-0.00168567	0.598391	0.116456	0.116004	0.000451879	0.912916	0.11919	0.113684	0.00550557	0.0405259
cg19724344	0.155703	0.155057	0.000645672	0.802246	0.154829	0.155803	-0.000973573	0.756744	0.158346	0.152437	0.00590864	0.00142861
cg06838427	0.0910723	0.0926083	-0.001536	0.196863	0.0911818	0.0929227	-0.00174093	0.280138	0.0915173	0.0923515	-0.000834236	0.360206
cg10827460	0.949067	0.947856	0.00121129	0.424125	0.948766	0.948171	0.000595439	0.74226	0.948957	0.947918	0.00103877	0.462801
cg15742605	0.950743	0.949348	0.00139489	0.275968	0.9513	0.948781	0.00251872	0.128585	0.950707	0.949315	0.00139168	0.166291
cg09756115	0.828452	0.82627	0.00218201	0.34062	0.827174	0.827411	-0.000237326	0.937995	0.82759	0.827071	0.000519088	0.794309
cg23731742	0.802528	0.799281	0.00324711	0.122516	0.803101	0.798925	0.00417557	0.146987	0.801464	0.800322	0.00114198	0.362767
cg06511482	0.864834	0.863212	0.0016223	0.444748	0.866678	0.861508	0.00517052	0.0875277	0.864654	0.863592	0.00106132	0.479117
cg17153432	0.831644	0.829153	0.00249087	0.0820519	0.830401	0.830272	0.000129669	0.94831	0.829355	0.831712	-0.00235717	0.0293238
cg00113194	0.83918	0.83904	0.000140068	0.923074	0.841491	0.836991	0.00449931	0.0198491	0.838606	0.839476	-0.000869502	0.409558
cg02968844	0.855824	0.856863	-0.00103896	0.574325	0.856056	0.856334	-0.00027862	0.913968	0.855639	0.85681	-0.00117116	0.396411
cg16248916	0.918082	0.916306	0.00177643	0.298473	0.914685	0.919617	-0.00493199	0.0239226	0.917139	0.917061	7.80437e-05	0.952931
cg20322444	0.89018	0.890841	-0.000660742	0.688721	0.888445	0.892564	-0.0041185	0.0613943	0.890342	0.890906	-0.000563843	0.675805
cg07983659	0.926937	0.928587	-0.00165034	0.313131	0.926811	0.928774	-0.00196248	0.318849	0.927496	0.928083	-0.000586149	0.67266
cg11733071	0.888589	0.888297	0.000292569	0.694099	0.888107	0.888848	-0.000740666	0.363867	0.888426	0.888405	2.09085e-05	0.968741
cg01394461	0.707944	0.702225	0.00571904	0.114646	0.71428	0.695756	0.0185238	1.9435e-05	0.705077	0.704391	0.00068572	0.71223
cg09555360	0.866606	0.865545	0.00106171	0.588005	0.866992	0.865081	0.00191097	0.478545	0.867937	0.864297	0.00364002	0.0203787
cg07701223	0.893364	0.893501	-0.000136394	0.943317	0.891209	0.895429	-0.00422005	0.0437467	0.892671	0.89415	-0.00147911	0.225127
cg13060902	0.812144	0.809857	0.00228774	0.24353	0.808765	0.813148	-0.00438338	0.0866389	0.811176	0.810877	0.000298593	0.715331
cg21830050	0.428451	0.418847	0.00960325	0.177009	0.426983	0.4202	0.00678315	0.387601	0.421576	0.426494	-0.00491812	0.267974
cg15684274	0.852274	0.849811	0.00246302	0.31369	0.847761	0.854181	-0.00642036	0.0588758	0.849696	0.851515	-0.00181938	0.153924
cg16005420	0.830016	0.827803	0.00221364	0.492522	0.830846	0.826657	0.00418897	0.37077	0.8268	0.83002	-0.00322038	0.0356395
cg24664590	0.0538823	0.0551538	-0.00127142	0.348351	0.0542457	0.0548983	-0.000652558	0.733797	0.0547748	0.0543934	0.000381351	0.737017
cg08472719	0.0784414	0.0776567	0.000784658	0.651611	0.0809259	0.0752535	0.00567242	0.0121951	0.0764656	0.0797715	-0.00330592	0.0247207
cg03161767	0.0693846	0.0705347	-0.00115003	0.387669	0.0704619	0.0695526	0.000909267	0.574767	0.0713192	0.0687649	0.00255423	0.0403932
cg10207527	0.173342	0.177102	-0.00376058	0.33639	0.177598	0.172611	0.00498679	0.362358	0.176809	0.174544	0.00226515	0.550718
cg04485075	0.074385	0.075256	-0.000871036	0.607108	0.0756378	0.0738696	0.00176815	0.388653	0.0754616	0.0743348	0.00112688	0.354591
cg16389252	0.059591	0.0597591	-0.000168058	0.906282	0.0603968	0.0588832	0.00151362	0.37274	0.0592746	0.0601164	-0.000841835	0.477694
cg19923810	0.616247	0.620106	-0.00385868	0.14626	0.616054	0.620158	-0.00410343	0.40155	0.6209	0.615354	0.0055458	0.0322134
cg25096313	0.837077	0.840936	-0.00385889	0.0467418	0.836752	0.839845	-0.00309339	0.431784	0.839589	0.838666	0.000922786	0.494946
cg22114309	0.491495	0.492583	-0.00108762	0.612969	0.492055	0.492402	-0.000347353	0.905886	0.49525	0.489497	0.00575233	1.40542e-05
cg11132698	0.159204	0.161005	-0.00180168	0.726829	0.161611	0.158917	0.00269408	0.679358	0.166394	0.154818	0.0115756	0.00196198
cg09789536	0.598473	0.596757	0.00171598	0.635858	0.594631	0.601353	-0.00672284	0.180521	0.602912	0.593845	0.00906659	6.46136e-07
cg26866020	0.086805	0.086701	0.00010402	0.973318	0.0858228	0.087403	-0.00158019	0.739666	0.0882663	0.085514	0.00275221	0.290773
cg17505193	0.121815	0.125089	-0.00327422	0.349899	0.126362	0.120201	0.00616043	0.117734	0.122028	0.12505	-0.00302244	0.243665
cg13802035	0.176026	0.182186	-0.00615976	0.129123	0.184182	0.174555	0.00962715	0.116258	0.178049	0.177969	7.99708e-05	0.98325
cg07582955	0.470983	0.470253	0.000730609	0.778117	0.46465	0.475915	-0.0112652	0.00599612	0.469803	0.47038	-0.000576388	0.77687
cg16968662	0.791921	0.792006	-8.52639e-05	0.97231	0.79234	0.791563	0.000777572	0.798542	0.792015	0.791408	0.000607252	0.725134
cg07696918	0.828186	0.829125	-0.000938802	0.724549	0.83	0.827671	0.00232978	0.524234	0.829643	0.827756	0.00188729	0.324699
cg04359978	0.79715	0.795915	0.00123551	0.595391	0.800242	0.793273	0.00696892	0.0218177	0.796683	0.796255	0.000427667	0.822895
cg07236207	0.884978	0.882038	0.0029398	0.188539	0.882974	0.884105	-0.00113043	0.671418	0.884736	0.882345	0.00239142	0.137955
cg03148373	0.922392	0.922069	0.000322583	0.769116	0.922666	0.92176	0.00090589	0.584346	0.922973	0.921482	0.00149079	0.113524
cg10644916	0.79995	0.796924	0.00302575	0.529506	0.801025	0.796023	0.00500127	0.432793	0.799647	0.796825	0.00282243	0.0801763
cg14997037	0.894959	0.894867	9.16838e-05	0.96697	0.895234	0.89475	0.000484064	0.872687	0.895985	0.893818	0.00216653	0.210293
cg15648958	0.887053	0.886145	0.000908608	0.314824	0.887311	0.885987	0.00132449	0.249536	0.886835	0.886717	0.000117753	0.858509
cg03041482	0.907663	0.909151	-0.00148736	0.313365	0.909406	0.907393	0.00201362	0.296161	0.908595	0.908414	0.000180667	0.883154
cg00328058	0.685874	0.677664	0.00821026	0.00273771	0.689953	0.674144	0.0158091	1.72168e-05	0.683256	0.680136	0.00312004	0.104518
cg25742326	0.370231	0.354952	0.0152789	0.0172604	0.378368	0.347558	0.0308101	0.000108321	0.364698	0.361951	0.0027471	0.520304
cg12663811	0.236625	0.232181	0.00444331	0.15845	0.243061	0.226305	0.0167569	4.64e-05	0.235054	0.233866	0.00118807	0.426181
cg07390924	0.123981	0.12433	-0.000349578	0.862238	0.12854	0.120202	0.00833814	0.00144087	0.125542	0.122833	0.002709	0.021428
cg10110857	0.103653	0.105757	-0.0021039	0.240744	0.103885	0.105546	-0.00166104	0.536187	0.103683	0.105749	-0.00206586	0.119675
cg10375192	0.254697	0.254167	0.000529447	0.852866	0.263181	0.246446	0.0167349	5.25341e-06	0.25549	0.253257	0.00223289	0.157419
cg02056921	0.10234	0.104189	-0.0018496	0.251419	0.10554	0.101838	0.0037014	0.0795008	0.102201	0.10397	-0.0017691	0.151762
cg21832150	0.107363	0.106859	0.000503836	0.759511	0.107314	0.106981	0.000333154	0.881925	0.107352	0.106866	0.000486428	0.748018
cg24076968	0.215927	0.212314	0.00361381	0.427913	0.219	0.208576	0.0104239	0.113933	0.213389	0.214711	-0.00132128	0.689105
cg12536471	0.118624	0.114566	0.00405788	0.0282924	0.119039	0.114401	0.00463753	0.0637547	0.11557	0.117734	-0.00216363	0.13414
cg06324192	0.641234	0.636748	0.00448634	0.0867058	0.644216	0.634062	0.0101541	0.0270919	0.640776	0.636793	0.00398345	0.0335568
cg23207077	0.295116	0.296325	-0.00120849	0.679317	0.292891	0.297695	-0.00480415	0.244824	0.292673	0.298391	-0.00571821	0.00922681
cg22381068	0.366973	0.361603	0.00536996	0.14523	0.361078	0.367939	-0.00686076	0.100079	0.365423	0.363057	0.00236584	0.338584
cg04865998	0.79435	0.796034	-0.00168357	0.440681	0.794062	0.796308	-0.0022464	0.4941	0.796413	0.793574	0.00283902	0.0873104
cg07195057	0.848211	0.850654	-0.0024427	0.276551	0.847848	0.850545	-0.00269632	0.483292	0.849237	0.849659	-0.000422766	0.841917
cg26679367	0.812192	0.811738	0.000454327	0.868117	0.812464	0.811578	0.000885547	0.823804	0.810886	0.812908	-0.0020226	0.366757
cg06818851	0.887414	0.887248	0.000166303	0.918942	0.888054	0.886455	0.00159889	0.548818	0.88756	0.886935	0.000625399	0.600845
cg23956473	0.872761	0.874378	-0.00161646	0.652263	0.875126	0.871717	0.00340875	0.457182	0.874122	0.873098	0.00102392	0.241322
cg16352072	0.807068	0.808664	-0.00159561	0.491855	0.809238	0.806671	0.00256722	0.511695	0.807118	0.809029	-0.00191099	0.385309
cg25107893	0.321293	0.323872	-0.00257916	0.248716	0.321789	0.322815	-0.00102609	0.729797	0.32277	0.322731	3.89312e-05	0.977535
cg05505459	0.307322	0.305984	0.00133778	0.649756	0.305254	0.307964	-0.00271043	0.641627	0.307475	0.306234	0.00124111	0.446245
cg23635910	0.304604	0.298495	0.00610835	0.15785	0.301024	0.303001	-0.00197727	0.802719	0.305056	0.298484	0.00657201	0.00980952
cg08843537	0.881804	0.882747	-0.000943092	0.590729	0.882481	0.881933	0.000548641	0.805422	0.882721	0.88205	0.000671264	0.547405
cg22348654	0.895941	0.895806	0.000135257	0.920618	0.894569	0.897363	-0.00279379	0.356472	0.895893	0.896201	-0.000307829	0.821302
cg18166741	0.821243	0.823078	-0.0018353	0.472879	0.821594	0.822072	-0.000477964	0.914547	0.823651	0.819736	0.00391539	0.0496758
cg22699004	0.858446	0.85707	0.00137566	0.479807	0.859723	0.855972	0.00375141	0.253491	0.858041	0.857352	0.000688867	0.688689
cg10824915	0.671586	0.673626	-0.00204017	0.409802	0.67659	0.668947	0.00764304	0.0700638	0.675928	0.669836	0.00609175	0.00208728
cg22599150	0.721894	0.721293	0.000600688	0.839015	0.722324	0.720848	0.00147611	0.791379	0.724337	0.718522	0.00581521	0.00701216
cg15526941	0.54125	0.54246	-0.00120952	0.689269	0.542929	0.541362	0.00156722	0.705842	0.544955	0.539555	0.00540012	0.00224626
cg10201533	0.602944	0.602762	0.000182019	0.958284	0.604823	0.601364	0.00345898	0.516908	0.605583	0.600071	0.00551224	0.017589
cg11235921	0.644227	0.645279	-0.00105174	0.701386	0.645421	0.644	0.00142098	0.793844	0.645392	0.643671	0.00172075	0.436352
cg11782208	0.856058	0.855301	0.000756775	0.761634	0.8586	0.852585	0.00601512	0.157254	0.858096	0.852683	0.00541237	0.00484511
cg11143486	0.861437	0.861836	-0.00039914	0.754336	0.861075	0.862066	-0.000990395	0.761319	0.859835	0.863018	-0.00318355	0.0277817
cg10381813	0.725326	0.729478	-0.00415167	0.309465	0.72749	0.727661	-0.000171574	0.980657	0.726113	0.728222	-0.00210973	0.402441
cg14350158	0.0726333	0.0742873	-0.00165401	0.235772	0.0747562	0.0728838	0.00187248	0.318897	0.0727456	0.0742877	-0.00154213	0.122772
cg03394722	0.72976	0.732974	-0.00321349	0.25207	0.729933	0.732778	-0.0028451	0.650705	0.730302	0.732289	-0.00198717	0.294715
cg26114254	0.930917	0.928659	0.00225732	0.228126	0.927958	0.931594	-0.00363549	0.130531	0.930873	0.928781	0.00209214	0.119026
cg10010734	0.887182	0.888858	-0.00167542	0.44338	0.887085	0.88887	-0.00178552	0.560659	0.88875	0.887278	0.0014725	0.330231
cg03648020	0.411606	0.40962	0.00198634	0.483994	0.4072	0.413625	-0.00642505	0.159692	0.410995	0.41003	0.000965436	0.580663
cg01729262	0.486401	0.478119	0.00828172	0.0120612	0.494371	0.470496	0.0238744	1.68996e-05	0.482421	0.482584	-0.000162645	0.944242
cg15882305	0.845384	0.845786	-0.000402308	0.871239	0.849107	0.842394	0.00671344	0.0587188	0.847334	0.844195	0.00313911	0.149127
cg15713103	0.240817	0.226275	0.0145418	0.0811386	0.23111	0.235914	-0.00480392	0.614757	0.232915	0.23488	-0.00196466	0.686948
cg23552821	0.137505	0.137883	-0.000377356	0.781762	0.139414	0.135896	0.00351813	0.0490821	0.137921	0.137714	0.000207367	0.862338
cg05095110	0.0846902	0.0841233	0.000566847	0.632445	0.0842959	0.0847243	-0.00042843	0.774566	0.0845917	0.084445	0.000146692	0.870902
cg15578015	0.0824814	0.0790393	0.00344212	0.230866	0.0807928	0.0806843	0.000108518	0.979141	0.0808611	0.0808637	-2.55141e-06	0.999088
cg23205003	0.0873441	0.0841145	0.0032296	0.278193	0.0850994	0.086745	-0.00164565	0.628632	0.0870731	0.0849417	0.00213136	0.267177
cg17907238	0.0608248	0.0646532	-0.00382843	0.110579	0.0626857	0.0625719	0.000113728	0.972371	0.062491	0.0629751	-0.000484116	0.809327
cg02397514	0.0756641	0.0771082	-0.0014441	0.613051	0.0705795	0.0817825	-0.0112031	0.0175937	0.0742095	0.0783848	-0.00417529	0.113296
cg00447632	0.15446	0.156997	-0.00253683	0.516731	0.151699	0.160113	-0.00841416	0.123246	0.156895	0.154402	0.002493	0.447715
cg26339484	0.162573	0.165414	-0.00284054	0.383453	0.169648	0.15894	0.0107083	0.0380453	0.165796	0.160834	0.00496195	0.0406605
cg27430493	0.101395	0.102268	-0.000872201	0.645348	0.0997504	0.103783	-0.00403224	0.104515	0.102688	0.101203	0.0014857	0.288244
cg25066040	0.196998	0.197165	-0.000167665	0.968975	0.201047	0.192982	0.00806504	0.195862	0.202076	0.19309	0.00898676	0.000511675
cg27060622	0.102433	0.102698	-0.000264507	0.884007	0.103491	0.101407	0.0020842	0.321105	0.10224	0.102528	-0.000288777	0.836551
cg08122545	0.134331	0.13518	-0.000848306	0.844637	0.132046	0.137171	-0.00512453	0.458372	0.133757	0.135558	-0.00180004	0.576916
cg15825501	0.235819	0.236919	-0.00110015	0.706444	0.234547	0.237819	-0.00327179	0.378751	0.2348	0.236001	-0.00120098	0.62422
cg13468764	0.252322	0.257097	-0.00477512	0.198089	0.245079	0.263984	-0.0189047	0.0017232	0.255901	0.254256	0.00164416	0.57166
cg26321643	0.100347	0.10222	-0.00187328	0.601735	0.0970459	0.105581	-0.00853502	0.0451137	0.105778	0.0975248	0.00825305	0.00988771
cg16578267	0.28192	0.287167	-0.00524716	0.15639	0.289121	0.280449	0.0086716	0.100772	0.287686	0.281983	0.00570285	0.0110912
cg18977839	0.129868	0.128152	0.00171637	0.719353	0.129597	0.128546	0.00105041	0.855558	0.131828	0.12705	0.0047781	0.18827
cg09332175	0.790005	0.791704	-0.00169859	0.47827	0.795426	0.786624	0.00880206	0.0119479	0.792742	0.788934	0.00380867	0.0357722
cg16034521	0.788166	0.78774	0.000426042	0.81755	0.790522	0.785563	0.00495944	0.0831457	0.788715	0.787002	0.00171244	0.255559
cg10176463	0.095251	0.0958849	-0.000633961	0.642408	0.0988169	0.092519	0.00629787	0.000898573	0.095955	0.0953505	0.000604483	0.54911
cg25350899	0.838566	0.836769	0.00179686	0.409943	0.837477	0.837935	-0.000458065	0.88123	0.838647	0.836693	0.00195451	0.290541
cg13219080	0.86969	0.870921	-0.00123118	0.497738	0.870172	0.870379	-0.000206501	0.939203	0.871147	0.869566	0.00158065	0.293508
cg09364122	0.914358	0.914208	0.000150018	0.936803	0.915838	0.912776	0.00306246	0.215124	0.915515	0.913178	0.00233668	0.114414
cg17142931	0.782077	0.780822	0.00125524	0.641922	0.78032	0.782516	-0.0021956	0.61268	0.783271	0.779228	0.00404352	0.074168
cg17006413	0.934011	0.932592	0.0014188	0.282434	0.934094	0.932528	0.00156649	0.423045	0.933145	0.933619	-0.000474332	0.692101
cg21472517	0.956268	0.954601	0.001667	0.319781	0.956138	0.954866	0.001272	0.46683	0.955069	0.955799	-0.000729578	0.468125
cg18019572	0.859512	0.859392	0.000120101	0.960718	0.857763	0.861359	-0.00359595	0.260457	0.860292	0.858426	0.00186579	0.316345
cg22673826	0.930316	0.931867	-0.00155032	0.360475	0.929084	0.932889	-0.00380511	0.0665231	0.93015	0.931935	-0.00178425	0.221917
cg10625579	0.929507	0.927796	0.00171073	0.700403	0.933014	0.924244	0.00877015	0.205445	0.928418	0.928761	-0.000343056	0.696764
cg01922485	0.9401	0.939755	0.000344823	0.895902	0.937831	0.941834	-0.00400304	0.255014	0.939332	0.940592	-0.00126053	0.575393
cg12763038	0.58328	0.586632	-0.00335238	0.455414	0.575707	0.593363	-0.0176557	0.00244359	0.584067	0.585459	-0.00139236	0.608008
cg26155170	0.745435	0.749859	-0.00442403	0.0995955	0.74708	0.748371	-0.00129064	0.722029	0.747549	0.74758	-3.07536e-05	0.988684
cg03125763	0.816786	0.816924	-0.000138956	0.979558	0.819687	0.813672	0.00601538	0.379965	0.814693	0.81942	-0.00472654	0.290772
cg26155520	0.784029	0.783392	0.000637219	0.899171	0.779048	0.787451	-0.00840315	0.143544	0.781335	0.785604	-0.00426831	0.135009
cg23691733	0.881608	0.881524	8.3535e-05	0.976036	0.882759	0.88032	0.00243907	0.498253	0.882175	0.881094	0.00108091	0.599254
cg04985032	0.892635	0.89286	-0.000224594	0.922869	0.891551	0.893863	-0.00231271	0.474276	0.890862	0.894449	-0.00358716	0.0137668
cg24004483	0.45933	0.446692	0.0126383	0.0345442	0.473805	0.434494	0.0393109	7.42652e-07	0.454144	0.453222	0.000921461	0.784294
cg23281018	0.606703	0.606464	0.000238285	0.956518	0.618663	0.595357	0.0233062	4.83783e-05	0.608806	0.607133	0.00167287	0.368958
cg24157008	0.760492	0.758479	0.00201278	0.659814	0.756169	0.762279	-0.0061099	0.347321	0.756147	0.761738	-0.00559069	0.00353413
cg25552017	0.635826	0.636182	-0.000355876	0.936339	0.633626	0.637903	-0.00427691	0.485676	0.631879	0.638186	-0.00630694	0.000595671
cg10984178	0.882363	0.879747	0.00261691	0.326772	0.883119	0.879198	0.00392078	0.207212	0.881102	0.881044	5.78949e-05	0.977895
cg26420561	0.861263	0.862539	-0.00127602	0.532086	0.860873	0.862817	-0.00194357	0.485507	0.863047	0.860973	0.00207413	0.172259
cg22020633	0.880584	0.881305	-0.000720872	0.755964	0.883087	0.878572	0.00451525	0.107451	0.880635	0.880754	-0.000118818	0.925009
cg01768082	0.577007	0.580563	-0.00355604	0.449396	0.575806	0.581788	-0.00598194	0.391866	0.578049	0.580433	-0.00238311	0.345944
cg07589034	0.630734	0.629881	0.000853128	0.829177	0.635692	0.624799	0.0108937	0.0794275	0.629716	0.631112	-0.00139562	0.610075
cg22367159	0.732398	0.730845	0.00155251	0.573901	0.733701	0.729562	0.00413875	0.292269	0.730833	0.732622	-0.00178841	0.301713
cg26837773	0.561488	0.565531	-0.00404286	0.30846	0.565452	0.561987	0.00346509	0.571767	0.562824	0.564529	-0.0017044	0.479561
cg15825373	0.760669	0.761341	-0.00067149	0.873387	0.753861	0.767843	-0.0139813	0.0462805	0.75795	0.762938	-0.00498736	0.0065864
cg22618402	0.924096	0.924374	-0.000278558	0.882458	0.923665	0.924683	-0.00101778	0.659422	0.925704	0.922617	0.00308693	0.0230328
cg06538872	0.848787	0.849071	-0.000284598	0.919702	0.849423	0.848586	0.000837785	0.839578	0.84725	0.850876	-0.00362515	0.0703153
cg25610492	0.122243	0.125297	-0.00305429	0.514218	0.123137	0.124868	-0.00173042	0.759065	0.127054	0.121055	0.00599894	0.108379
cg08469540	0.105444	0.105089	0.00035438	0.940095	0.107819	0.102945	0.0048736	0.355871	0.105519	0.105788	-0.000269107	0.930515
cg20022511	0.0706397	0.0714754	-0.00083562	0.694704	0.071575	0.0704494	0.00112562	0.660382	0.0719715	0.0702294	0.00174209	0.0916751
cg23684711	0.0996929	0.0990398	0.000653041	0.767304	0.0982481	0.100384	-0.0021359	0.486636	0.0987136	0.100009	-0.00129501	0.191573
cg08067365	0.0519399	0.0507953	0.00114461	0.6234	0.049136	0.053647	-0.00451094	0.100491	0.0512752	0.0516099	-0.000334734	0.609727
cg20062691	0.773211	0.770765	0.00244519	0.490329	0.762205	0.781578	-0.0193735	0.00079757	0.773519	0.770611	0.00290859	0.19297
cg03811829	0.82658	0.8271	-0.000520632	0.831922	0.820973	0.832804	-0.0118301	0.00162217	0.828326	0.825879	0.0024469	0.156618
cg11211792	0.806587	0.807344	-0.000757169	0.778784	0.80113	0.812598	-0.0114676	0.00125434	0.807564	0.806295	0.00126867	0.485155
cg04788999	0.756291	0.755529	0.000761867	0.801068	0.743512	0.767616	-0.0241043	3.88835e-08	0.757669	0.754562	0.00310621	0.170281
cg16526047	0.628217	0.627638	0.000579341	0.82472	0.618662	0.636238	-0.0175765	2.53597e-05	0.629842	0.625664	0.00417862	0.0517763
cg07123796	0.520632	0.514395	0.00623632	0.098493	0.526893	0.508594	0.0182995	0.000419647	0.51841	0.518078	0.000331544	0.918711
cg26560020	0.81974	0.8164	0.00333976	0.0536774	0.817156	0.81883	-0.00167391	0.521972	0.817708	0.818339	-0.000631407	0.630243
cg09363892	0.192241	0.193665	-0.00142488	0.608826	0.197564	0.189901	0.00766268	0.0191527	0.196112	0.190326	0.00578605	0.00793306
cg03185752	0.116582	0.116232	0.000350509	0.880068	0.120683	0.112906	0.00777655	0.00138629	0.116083	0.116714	-0.00063115	0.700692
cg15153791	0.108841	0.110116	-0.00127572	0.693493	0.111908	0.107115	0.00479305	0.1561	0.113215	0.10679	0.00642505	0.00165138
cg04336684	0.100662	0.100266	0.000396044	0.71552	0.0996335	0.101287	-0.00165399	0.333724	0.100389	0.100396	-7.21888e-06	0.993863
cg22482746	0.0689918	0.0682077	0.00078408	0.628011	0.0692742	0.0681726	0.00110165	0.609622	0.0687762	0.0688039	-2.77291e-05	0.982317
cg25177113	0.183069	0.183938	-0.00086851	0.78724	0.186105	0.181696	0.00440954	0.3749	0.188014	0.179021	0.00899308	2.8824e-05
cg08223393	0.0886866	0.0888487	-0.000162057	0.918895	0.0863486	0.0910778	-0.00472924	0.026758	0.0891931	0.0882911	0.000902016	0.496882
cg07008945	0.0414113	0.0411779	0.000233437	0.900331	0.0426138	0.0401148	0.00249897	0.315483	0.0430564	0.0397892	0.00326721	0.0262426
cg11726631	0.096016	0.0963795	-0.000363562	0.894027	0.1002	0.092277	0.00792283	0.0400075	0.100225	0.0928563	0.00736832	0.000302575
cg19813362	0.0875012	0.0893676	-0.00186637	0.613081	0.0870135	0.0900012	-0.00298769	0.509614	0.0925253	0.0852747	0.00725065	0.0170059
cg00299257	0.0631744	0.0628982	0.000276164	0.859802	0.0612548	0.0648392	-0.0035844	0.0499376	0.0648697	0.0615214	0.00334835	0.00183974
cg10046671	0.0775922	0.0788884	-0.00129622	0.629785	0.0761929	0.0803962	-0.00420328	0.212948	0.0777159	0.0790562	-0.00134031	0.518567
cg24704476	0.679581	0.673013	0.00656825	0.0190101	0.684924	0.6683	0.0166247	0.00269043	0.678924	0.673775	0.00514875	0.012987
cg13917577	0.65908	0.651717	0.00736226	0.0486175	0.663224	0.647615	0.0156097	0.00606782	0.655986	0.654184	0.00180256	0.189405
cg17801765	0.744028	0.745324	-0.00129679	0.658042	0.749847	0.739372	0.0104741	0.00600993	0.747108	0.742223	0.00488475	0.058948
cg13100600	0.510156	0.510856	-0.000699916	0.818528	0.515762	0.50496	0.0108029	0.0112515	0.511699	0.509622	0.00207713	0.232911
cg18272461	0.7169	0.714456	0.00244373	0.282949	0.721599	0.709859	0.0117399	0.00121115	0.716978	0.712756	0.00422205	0.0404472
cg07787977	0.651783	0.646289	0.00549458	0.0372146	0.654831	0.6436	0.0112311	0.00436671	0.651707	0.646251	0.00545582	0.00322333
cg02632261	0.853693	0.852747	0.000946013	0.598019	0.853743	0.852532	0.00121076	0.59785	0.854043	0.852038	0.00200477	0.176681
cg07396477	0.880373	0.878724	0.00164946	0.502352	0.878059	0.880964	-0.00290487	0.357777	0.87953	0.879709	-0.000179042	0.90704
cg15574137	0.885981	0.885549	0.000431957	0.945277	0.887232	0.884391	0.00284061	0.663074	0.886913	0.884422	0.00249036	0.312861
cg25774148	0.897033	0.896683	0.000350083	0.772285	0.898866	0.894895	0.00397057	0.0161724	0.896879	0.896676	0.000202961	0.829393
cg17021880	0.861275	0.861083	0.000191663	0.927395	0.864796	0.857697	0.00709942	0.00974908	0.860433	0.861842	-0.00140894	0.373724
cg02288964	0.730033	0.7299	0.000133501	0.969484	0.741987	0.718954	0.023033	1.46578e-05	0.732334	0.728204	0.00412989	0.140004
cg02341264	0.389659	0.390322	-0.000662757	0.863645	0.388159	0.391325	-0.00316508	0.726668	0.396287	0.383544	0.0127428	0.00294839
cg06712559	0.105749	0.104762	0.000986229	0.785279	0.0987796	0.111175	-0.012395	0.0209576	0.103802	0.106514	-0.00271261	0.417097
cg17928920	0.215957	0.214175	0.00178159	0.660364	0.21646	0.212956	0.00350397	0.407561	0.217141	0.211815	0.00532619	0.0674361
cg14663984	0.124626	0.126427	-0.00180138	0.535331	0.126088	0.125043	0.00104422	0.799589	0.128794	0.123615	0.00517936	0.0200682
cg16318112	0.289485	0.293755	-0.00426976	0.421537	0.290703	0.294455	-0.00375263	0.500629	0.295495	0.288591	0.00690418	0.0421306
cg09248054	0.182409	0.180607	0.00180191	0.782044	0.178536	0.184024	-0.00548764	0.500915	0.184916	0.178817	0.00609852	0.203055
cg15840462	0.277687	0.276082	0.0016053	0.701211	0.26897	0.284012	-0.0150415	0.00441503	0.275909	0.277135	-0.00122622	0.69562
cg24598973	0.629553	0.62624	0.00331296	0.267993	0.627692	0.627672	1.99454e-05	0.99748	0.63089	0.624643	0.00624726	0.00977179
cg16502826	0.597942	0.595384	0.00255854	0.390948	0.597764	0.595868	0.00189661	0.655127	0.597376	0.595152	0.0022244	0.194618
cg18147233	0.723126	0.717797	0.00532917	0.0832718	0.72265	0.718392	0.00425768	0.431783	0.722814	0.719164	0.00365011	0.0999699
cg20741620	0.817676	0.815557	0.00211833	0.387521	0.820359	0.813014	0.0073456	0.0142722	0.819238	0.813826	0.00541193	0.00203
cg00525597	0.834666	0.836425	-0.00175927	0.496577	0.836316	0.834694	0.00162222	0.62821	0.832629	0.838176	-0.00554757	3.78043e-05
cg26007962	0.801918	0.800513	0.00140474	0.52147	0.80476	0.797728	0.00703179	0.0123179	0.803503	0.798998	0.00450437	0.0084478
cg27541454	0.121114	0.119795	0.00131915	0.735452	0.121691	0.119374	0.00231701	0.682053	0.121028	0.120441	0.000587216	0.870473
cg25759916	0.103538	0.104947	-0.0014091	0.313587	0.104896	0.1037	0.00119542	0.515314	0.104108	0.104476	-0.000367967	0.775022
cg01150641	0.0982625	0.0983859	-0.000123419	0.958743	0.101067	0.0965465	0.00452021	0.0920033	0.0981356	0.0983353	-0.000199733	0.910941
cg23625715	0.062244	0.0604737	0.0017703	0.48229	0.0630859	0.0594622	0.00362372	0.245235	0.0632142	0.0595267	0.00368751	0.0792744
cg26222311	0.107034	0.107631	-0.000596478	0.82453	0.105885	0.109175	-0.00329065	0.375258	0.106004	0.107987	-0.00198262	0.346393
cg20594982	0.839584	0.839196	0.000388242	0.85807	0.839512	0.839131	0.000381366	0.890759	0.839604	0.839077	0.000526477	0.687125
cg06819605	0.937854	0.938179	-0.00032534	0.851018	0.937245	0.938622	-0.00137744	0.574983	0.937086	0.938635	-0.00154905	0.200838
cg03790440	0.884078	0.88436	-0.000282178	0.897442	0.883145	0.88526	-0.00211497	0.471849	0.883437	0.885089	-0.00165211	0.297249
cg15475967	0.872964	0.875134	-0.00217021	0.323533	0.87554	0.872549	0.00299027	0.272336	0.875503	0.872349	0.00315423	0.0213701
cg02138082	0.864018	0.864336	-0.000318003	0.934858	0.864642	0.864079	0.000563087	0.900532	0.864514	0.864412	0.000102406	0.973226
cg10983617	0.932666	0.9334	-0.000734283	0.724675	0.933156	0.933061	9.44615e-05	0.972003	0.933591	0.932735	0.000856027	0.592027
cg07407159	0.87812	0.875416	0.00270401	0.555229	0.877774	0.875701	0.00207264	0.729643	0.879394	0.873392	0.00600142	0.11342
cg16657578	0.931907	0.931078	0.000828615	0.690571	0.928971	0.933843	-0.00487258	0.0761006	0.930051	0.932401	-0.00235021	0.0698211
cg09134969	0.774083	0.773496	0.000586928	0.763129	0.774297	0.773359	0.000938728	0.700415	0.774205	0.772319	0.00188569	0.232754
cg02635644	0.944909	0.946674	-0.00176568	0.383935	0.94437	0.947216	-0.0028464	0.353471	0.945844	0.94565	0.000193293	0.906094
cg01711077	0.596677	0.598066	-0.00138985	0.674901	0.601484	0.594205	0.00727951	0.143297	0.596613	0.597337	-0.00072461	0.768215
cg07501049	0.957551	0.956683	0.000867699	0.542862	0.95677	0.957379	-0.000608414	0.745707	0.957167	0.95726	-9.33876e-05	0.9315
cg14253035	0.850282	0.851286	-0.00100329	0.631746	0.852223	0.84922	0.00300288	0.341459	0.8524	0.849063	0.00333718	0.0467397
cg12469361	0.894655	0.894036	0.000619273	0.497657	0.895126	0.89359	0.00153645	0.245844	0.893778	0.8947	-0.000921849	0.0687904
cg24685837	0.793877	0.790467	0.00340982	0.135321	0.791897	0.792402	-0.000505177	0.861535	0.794236	0.790226	0.0040107	0.028945
cg20988802	0.861571	0.862769	-0.00119822	0.537423	0.861373	0.862955	-0.00158169	0.498386	0.862253	0.862313	-5.98289e-05	0.967908
cg22379708	0.818795	0.82055	-0.00175526	0.390261	0.82094	0.818739	0.00220112	0.472694	0.819242	0.820351	-0.00110932	0.477949
cg16026189	0.895821	0.896249	-0.000428452	0.836237	0.896243	0.895483	0.000759259	0.761784	0.897983	0.893935	0.00404805	0.0198567
cg18380070	0.896944	0.895223	0.00172107	0.368464	0.896229	0.896095	0.000133925	0.953316	0.89774	0.894616	0.00312392	0.0214827
cg02494066	0.836639	0.831026	0.00561242	0.00141762	0.840687	0.827136	0.0135512	1.82429e-08	0.834657	0.832741	0.00191602	0.100221
cg09792712	0.855596	0.853774	0.00182142	0.516233	0.859804	0.849782	0.0100223	0.00528123	0.85483	0.854171	0.000658967	0.747484
cg15469001	0.833262	0.833153	0.000109135	0.958245	0.834984	0.831533	0.00345144	0.285414	0.834841	0.831357	0.00348438	0.0808711
cg08387293	0.742087	0.738142	0.0039449	0.204081	0.742818	0.737893	0.00492485	0.241348	0.739865	0.739683	0.000181641	0.931385
cg24730157	0.917674	0.918794	-0.00111918	0.49686	0.91868	0.917876	0.00080407	0.7316	0.919046	0.917442	0.00160372	0.218083
cg23801338	0.943052	0.945645	-0.00259384	0.136809	0.943586	0.945354	-0.00176795	0.402789	0.943961	0.945181	-0.00122048	0.420952
cg13244315	0.933783	0.936284	-0.00250045	0.241304	0.933812	0.9364	-0.00258863	0.326528	0.936091	0.934254	0.00183677	0.332298
cg11853970	0.870605	0.870866	-0.000261271	0.916858	0.871894	0.869309	0.00258555	0.408408	0.870673	0.870762	-8.90628e-05	0.964573
cg08480609	0.91224	0.91241	-0.000169701	0.921239	0.911475	0.912834	-0.00135981	0.604121	0.913211	0.911505	0.00170635	0.255038
cg03120284	0.793327	0.795783	-0.00245628	0.358024	0.794161	0.795095	-0.000933435	0.81151	0.796509	0.792476	0.00403369	0.0777535
cg10490668	0.889317	0.890839	-0.00152156	0.626409	0.892175	0.887849	0.00432623	0.309717	0.890146	0.890274	-0.000128377	0.90834
cg22627753	0.730333	0.739692	-0.00935983	0.0721702	0.7279	0.742562	-0.0146621	0.0237793	0.740228	0.728933	0.0112952	0.00757736
cg04559824	0.802606	0.801207	0.0013995	0.503155	0.80059	0.802957	-0.00236654	0.425491	0.803302	0.800264	0.00303767	0.0428029
cg07912402	0.970909	0.970972	-6.2422e-05	0.952961	0.971339	0.97065	0.000689717	0.592613	0.971162	0.970827	0.000334911	0.699151
cg04274259	0.862033	0.860696	0.00133658	0.546282	0.860928	0.861572	-0.000644003	0.83744	0.862337	0.860634	0.00170223	0.328295
cg16903000	0.915607	0.915033	0.000573539	0.773801	0.916275	0.914431	0.00184403	0.445959	0.915872	0.914778	0.00109416	0.436383
cg12483930	0.84531	0.843795	0.00151506	0.452915	0.847538	0.841687	0.00585128	0.0380683	0.846853	0.842133	0.00471977	0.00454126
cg02415349	0.897607	0.896292	0.00131578	0.482323	0.895166	0.898632	-0.00346563	0.0947481	0.897891	0.89562	0.00227129	0.134215
cg14252395	0.79758	0.798165	-0.000584359	0.822588	0.802904	0.79313	0.00977423	0.0174299	0.799512	0.795768	0.0037438	0.0686559
cg08262378	0.812246	0.810606	0.00163991	0.506869	0.812869	0.809891	0.00297772	0.398739	0.809492	0.812981	-0.00348874	0.128387
cg13439946	0.842958	0.846028	-0.00307062	0.594436	0.842092	0.847006	-0.00491436	0.53384	0.846818	0.841566	0.00525133	0.248136
cg08250879	0.590308	0.590192	0.000116063	0.973601	0.583985	0.595762	-0.0117767	0.0262315	0.589862	0.589775	8.70913e-05	0.963846
cg12184864	0.110972	0.113342	-0.0023702	0.506776	0.109999	0.114358	-0.00435814	0.353356	0.115276	0.110063	0.00521371	0.0169762
cg21607076	0.245563	0.256298	-0.0107349	0.231207	0.241232	0.260655	-0.0194231	0.116488	0.254396	0.248142	0.00625397	0.381356
cg12647165	0.15682	0.15754	-0.000720203	0.885672	0.157028	0.157129	-0.000101468	0.988207	0.160741	0.154096	0.00664529	0.0942483
cg02482614	0.114722	0.118445	-0.00372346	0.303122	0.116977	0.116153	0.000823848	0.840214	0.116906	0.116636	0.000270067	0.909513
cg17098415	0.173626	0.173507	0.000119356	0.975973	0.175588	0.171953	0.00363445	0.577558	0.174656	0.171961	0.00269458	0.239546
cg08459564	0.094076	0.0937463	0.000329723	0.795764	0.0932112	0.0945905	-0.00137923	0.461871	0.0937662	0.0939458	-0.000179573	0.886158
cg04919596	0.342293	0.340761	0.0015319	0.716992	0.340644	0.3424	-0.00175616	0.773154	0.341541	0.341118	0.000423499	0.874834
cg24678117	0.834428	0.837198	-0.00277049	0.217271	0.835743	0.835347	0.000395805	0.923557	0.836928	0.833948	0.0029806	0.0754249
cg22169680	0.757749	0.755121	0.00262794	0.342238	0.760063	0.752715	0.00734792	0.0797192	0.75528	0.757866	-0.00258551	0.204681
cg10720997	0.113062	0.110435	0.00262697	0.468325	0.113512	0.109291	0.00422088	0.410596	0.108536	0.114731	-0.00619458	0.0366396
cg09123721	0.589201	0.583296	0.00590486	0.0850348	0.581585	0.590335	-0.00874992	0.0442921	0.58633	0.586101	0.00022903	0.933853
cg11405655	0.229315	0.225642	0.00367356	0.230977	0.223724	0.231561	-0.00783637	0.0846227	0.225633	0.22959	-0.00395695	0.00343962
cg25523405	0.0559255	0.0569423	-0.00101685	0.331098	0.0573991	0.0556178	0.0017813	0.188582	0.0566884	0.0563527	0.000335725	0.680237
cg02105666	0.067782	0.0681571	-0.000375085	0.866219	0.0694832	0.0665437	0.00293955	0.243592	0.068037	0.0683822	-0.000345164	0.818281
cg21139076	0.202966	0.200029	0.00293645	0.567308	0.198243	0.205735	-0.00749217	0.253145	0.202574	0.200815	0.00175873	0.631342
cg07549208	0.111822	0.110795	0.00102769	0.634817	0.112633	0.110254	0.00237869	0.493213	0.112596	0.110349	0.0022471	0.191275
cg21779088	0.906272	0.906507	-0.000235247	0.905823	0.905674	0.906827	-0.00115355	0.703831	0.906687	0.905957	0.000730097	0.621191
cg26614117	0.648082	0.647669	0.000413768	0.897966	0.650003	0.645462	0.00454094	0.346804	0.647113	0.647922	-0.000808638	0.613802
cg06095202	0.809153	0.810022	-0.000869255	0.722571	0.807048	0.81219	-0.00514169	0.115143	0.80981	0.809165	0.000645662	0.71583
cg04891761	0.589614	0.587708	0.00190579	0.523609	0.593056	0.584782	0.00827378	0.0321476	0.589032	0.588711	0.000321879	0.881206
cg15500259	0.748145	0.742801	0.00534344	0.052753	0.750392	0.741295	0.00909701	0.0340435	0.746635	0.744227	0.00240755	0.225619
cg10955566	0.854763	0.853411	0.00135167	0.436853	0.854782	0.853545	0.00123769	0.600651	0.855141	0.853318	0.00182325	0.0125092
cg08709360	0.893873	0.893428	0.0004453	0.837349	0.893859	0.893292	0.000566808	0.827099	0.893904	0.893701	0.000202759	0.84806
cg01244934	0.86139	0.86252	-0.00112982	0.670338	0.860762	0.86311	-0.00234736	0.45681	0.863332	0.860999	0.00233338	0.212652
cg15899727	0.731138	0.727327	0.00381109	0.18734	0.730814	0.727458	0.00335611	0.393659	0.729497	0.728116	0.00138012	0.473865
cg18432292	0.360534	0.358431	0.00210316	0.398981	0.352821	0.365711	-0.0128892	0.000496609	0.359079	0.359525	-0.000446583	0.738112
cg24475622	0.311126	0.303505	0.00762084	0.177366	0.307675	0.307384	0.000291229	0.972619	0.309025	0.305133	0.00389221	0.436613
cg07147720	0.055876	0.056896	-0.00101996	0.427214	0.0565499	0.0563057	0.00024426	0.879532	0.0565725	0.056271	0.000301489	0.779154
cg24047311	0.0771778	0.0807082	-0.00353045	0.33458	0.0776748	0.0800041	-0.00232932	0.596426	0.0827131	0.0753627	0.00735043	0.0189055
cg16095440	0.0536704	0.0527353	0.000935118	0.702909	0.0520822	0.0539479	-0.00186572	0.506067	0.052229	0.0539301	-0.00170115	0.369131
cg08750554	0.262219	0.259445	0.00277418	0.249353	0.262887	0.259056	0.00383093	0.228256	0.261468	0.260013	0.00145508	0.456747
cg26702212	0.704463	0.704046	0.000417696	0.86602	0.706246	0.702044	0.00420215	0.263425	0.702289	0.704569	-0.00228003	0.181111
cg24517686	0.755142	0.752255	0.00288687	0.265077	0.753456	0.754523	-0.00106759	0.776067	0.755789	0.751857	0.00393219	0.0869992
cg27222785	0.793895	0.790603	0.00329203	0.050022	0.794457	0.790556	0.00390108	0.159732	0.791509	0.79354	-0.00203022	0.197297
cg09864227	0.7672	0.768167	-0.000966373	0.72496	0.770495	0.765705	0.00479042	0.176183	0.770183	0.766145	0.0040377	0.0255756
cg07181843	0.733755	0.732626	0.00112921	0.583407	0.734391	0.7315	0.00289129	0.371507	0.735138	0.730346	0.00479276	0.00805041
cg01912388	0.822841	0.821667	0.00117373	0.762846	0.821185	0.823907	-0.0027214	0.590275	0.821477	0.823496	-0.00201907	0.396184
cg14854474	0.85977	0.861166	-0.0013961	0.527496	0.859804	0.861161	-0.00135714	0.566815	0.860043	0.86076	-0.00071693	0.563647
cg01518906	0.65627	0.655917	0.00035351	0.87276	0.651355	0.660249	-0.00889371	0.00238494	0.658945	0.653727	0.00521778	0.0645344
cg14964771	0.509622	0.510044	-0.000422094	0.840291	0.507157	0.511764	-0.0046065	0.0895104	0.510141	0.50935	0.000791197	0.603469
cg22044028	0.123208	0.119273	0.00393561	0.279814	0.124146	0.118484	0.00566199	0.185233	0.123364	0.119424	0.00393995	0.0444478
cg15576492	0.216965	0.212113	0.004852	0.251931	0.214413	0.214792	-0.000379675	0.918129	0.215802	0.21448	0.00132207	0.369181
cg11200797	0.8543	0.853704	0.000596358	0.821046	0.852089	0.855291	-0.00320196	0.230483	0.853808	0.854322	-0.000513513	0.662274
cg16383573	0.877845	0.877207	0.000638305	0.711766	0.877703	0.877224	0.000478335	0.836069	0.878781	0.876095	0.00268604	0.0432839
cg00305285	0.853611	0.855091	-0.00148002	0.622573	0.85414	0.854618	-0.000477886	0.906357	0.853942	0.854309	-0.000366938	0.878369
cg24378253	0.943396	0.943647	-0.000251122	0.886696	0.943166	0.943782	-0.000615776	0.796269	0.942819	0.944035	-0.00121521	0.375848
cg04794393	0.921539	0.922159	-0.000620293	0.644369	0.921818	0.92178	3.80033e-05	0.981934	0.92157	0.921782	-0.000212453	0.836823
cg17840536	0.899335	0.899136	0.00019829	0.778257	0.8986	0.899812	-0.00121162	0.227443	0.899233	0.89917	6.28963e-05	0.915284
cg19758750	0.85815	0.857227	0.000922475	0.65709	0.8569	0.858057	-0.00115772	0.673837	0.858815	0.856742	0.0020727	0.199026
cg18024260	0.958046	0.957556	0.000489193	0.78722	0.956912	0.958666	-0.00175476	0.443463	0.957474	0.958088	-0.000613898	0.664561
cg12924059	0.917622	0.916013	0.00160935	0.214754	0.916764	0.916745	1.8161e-05	0.991829	0.917697	0.915936	0.00176057	0.116705
cg15099245	0.815544	0.814351	0.00119332	0.644169	0.815453	0.814552	0.00090089	0.78046	0.814779	0.814624	0.00015522	0.928862
cg08039585	0.894967	0.894434	0.000533127	0.651574	0.894746	0.894729	1.687e-05	0.992258	0.895423	0.894549	0.000874316	0.416273
cg19734301	0.769885	0.769985	-9.94341e-05	0.965788	0.770405	0.769397	0.00100792	0.777871	0.77266	0.766893	0.00576693	0.00206604
cg08470135	0.883342	0.882727	0.000615374	0.74625	0.883926	0.881608	0.00231795	0.351018	0.883817	0.882158	0.00165984	0.223669
cg05035248	0.968958	0.969262	-0.000304038	0.82706	0.96888	0.96935	-0.000469573	0.791404	0.969309	0.968974	0.000335029	0.744608
cg05041517	0.64903	0.648272	0.00075851	0.728937	0.646443	0.650461	-0.00401817	0.225638	0.6497	0.646135	0.00356558	0.0169507
cg15207999	0.852028	0.852836	-0.000808506	0.547245	0.851634	0.853195	-0.00156072	0.432441	0.85346	0.851632	0.00182731	0.0253311
cg26338735	0.891398	0.890404	0.000993696	0.574236	0.89221	0.889294	0.00291634	0.226989	0.890938	0.890863	7.47143e-05	0.962302
cg24437834	0.846508	0.845868	0.00064	0.737276	0.847929	0.843523	0.00440566	0.0820739	0.847714	0.844759	0.00295482	0.0733975
cg15565004	0.738738	0.738153	0.000584486	0.81183	0.738102	0.738489	-0.000387329	0.918555	0.739072	0.736315	0.00275716	0.106464
cg19999567	0.875918	0.877261	-0.00134247	0.514156	0.875269	0.878022	-0.00275292	0.361037	0.874543	0.878566	-0.00402307	0.00399984
cg19856606	0.910204	0.908481	0.00172278	0.379373	0.908564	0.910043	-0.00147918	0.49864	0.909074	0.909828	-0.000754269	0.579089
cg12743165	0.86802	0.868665	-0.000644876	0.760399	0.867866	0.868597	-0.000730556	0.787652	0.86841	0.867972	0.00043798	0.776774
cg04315086	0.939113	0.939255	-0.000141304	0.941672	0.937947	0.940487	-0.0025401	0.230435	0.939917	0.938496	0.00142138	0.337393
cg09358422	0.950866	0.95014	0.000725935	0.772776	0.953174	0.94788	0.00529392	0.0907647	0.949013	0.951929	-0.00291646	0.143946
cg24523322	0.957517	0.957687	-0.000169979	0.934932	0.959894	0.955339	0.0045551	0.11143	0.957644	0.9575	0.000143579	0.925927
cg12612065	0.903311	0.9028	0.000511309	0.819696	0.90308	0.903325	-0.000245054	0.937599	0.90302	0.903243	-0.000223045	0.916141
cg16060740	0.860143	0.859706	0.000437264	0.803879	0.858927	0.860829	-0.00190127	0.447195	0.859726	0.859667	5.90301e-05	0.959019
cg13870982	0.891272	0.891413	-0.0001416	0.946534	0.892365	0.890357	0.00200805	0.448396	0.891309	0.891244	6.42319e-05	0.970472
cg14010231	0.917078	0.91721	-0.000132145	0.946559	0.918151	0.916141	0.00201023	0.381398	0.917111	0.917156	-4.52537e-05	0.9772
cg22343299	0.96124	0.961323	-8.31046e-05	0.965347	0.96237	0.960713	0.0016575	0.416633	0.962487	0.960532	0.00195537	0.121379
cg17596279	0.846043	0.844979	0.00106361	0.614382	0.84536	0.845807	-0.000447191	0.887676	0.844734	0.846029	-0.00129578	0.502085
cg15322667	0.84176	0.842377	-0.000616746	0.756001	0.841008	0.842747	-0.00173934	0.505323	0.842813	0.840787	0.00202544	0.244385
cg00648573	0.904116	0.901602	0.00251442	0.598012	0.907021	0.898677	0.0083435	0.128231	0.903237	0.902381	0.000856255	0.516034
cg11144217	0.937437	0.935988	0.00144922	0.326948	0.93752	0.935847	0.00167384	0.319633	0.936776	0.936566	0.000209243	0.852174
cg10782633	0.963309	0.961565	0.00174383	0.242678	0.961238	0.963578	-0.00233971	0.24352	0.962138	0.962657	-0.000519087	0.671305
cg27169685	0.881333	0.880792	0.000540115	0.766616	0.881668	0.88047	0.00119803	0.590687	0.880434	0.881657	-0.00122306	0.322048
cg06727198	0.859168	0.859196	-2.76027e-05	0.98817	0.858787	0.859669	-0.000882756	0.675623	0.858074	0.860065	-0.00199084	0.178107
cg06181703	0.926769	0.926092	0.000676178	0.652174	0.925176	0.927642	-0.00246592	0.214268	0.925906	0.926876	-0.000970131	0.412874
cg23812948	0.930777	0.929468	0.00130972	0.539249	0.932138	0.927888	0.00424977	0.172759	0.929425	0.930719	-0.00129362	0.465826
cg26040075	0.534858	0.544315	-0.00945726	0.0159814	0.531297	0.547079	-0.0157819	0.00241573	0.541422	0.536584	0.00483841	0.0912203
cg05007472	0.95356	0.953509	5.01585e-05	0.973134	0.952811	0.954164	-0.0013525	0.497746	0.953659	0.953143	0.000516061	0.673947
cg01881456	0.877363	0.876057	0.00130681	0.518845	0.87598	0.877299	-0.00131901	0.611186	0.876125	0.877418	-0.00129307	0.201257
cg00546078	0.908326	0.905878	0.00244762	0.477911	0.905157	0.909179	-0.00402267	0.310289	0.908554	0.905356	0.00319827	0.105032
cg16685990	0.939013	0.939259	-0.000245892	0.9116	0.939383	0.938973	0.000409979	0.887092	0.939371	0.938967	0.000403588	0.820615
cg19860160	0.850334	0.850383	-4.91211e-05	0.984587	0.852967	0.847893	0.00507417	0.153553	0.848823	0.852107	-0.00328381	0.118453
cg26405545	0.893703	0.893713	-1.01485e-05	0.995576	0.892234	0.894938	-0.00270349	0.262332	0.894208	0.892726	0.00148222	0.304049
cg20961824	0.902514	0.902056	0.00045742	0.843242	0.902971	0.901705	0.00126584	0.712928	0.902434	0.902436	-1.7266e-06	0.999296
cg09762182	0.831829	0.833086	-0.00125632	0.838609	0.827903	0.836926	-0.00902323	0.319827	0.833321	0.831	0.00232131	0.179172
cg11754357	0.857489	0.859177	-0.00168797	0.458876	0.858077	0.858692	-0.000615777	0.838298	0.859183	0.856947	0.00223643	0.147141
cg05527091	0.963133	0.962694	0.000439025	0.797659	0.962658	0.963237	-0.000578345	0.773545	0.962584	0.963274	-0.000690403	0.524669
cg12137247	0.638849	0.635778	0.00307065	0.237979	0.632572	0.641661	-0.00908902	0.0168001	0.637069	0.636913	0.000155889	0.921292
cg24709745	0.915162	0.91586	-0.000698007	0.712937	0.916042	0.914719	0.00132338	0.564148	0.913547	0.917364	-0.00381676	0.00415886
cg08927102	0.942788	0.94311	-0.000321721	0.831224	0.944229	0.941595	0.00263323	0.184393	0.942323	0.943578	-0.00125434	0.255368
cg27302190	0.843393	0.844471	-0.00107828	0.539628	0.845415	0.842681	0.00273391	0.245479	0.843303	0.844955	-0.00165249	0.172726
cg18025136	0.284862	0.284724	0.000137177	0.97309	0.286652	0.282208	0.00444433	0.474159	0.284292	0.285125	-0.000833181	0.813082
cg24638131	0.289874	0.288879	0.000994873	0.898662	0.285008	0.293415	-0.00840693	0.397756	0.283849	0.2951	-0.0112507	0.0790633
cg14981312	0.148935	0.150475	-0.0015393	0.704945	0.148905	0.149671	-0.00076624	0.897371	0.148604	0.150476	-0.00187215	0.607369
cg09383789	0.164269	0.164555	-0.000285891	0.930387	0.165717	0.16411	0.00160718	0.725748	0.167752	0.161878	0.00587473	0.00652444
cg26541516	0.0629978	0.0639367	-0.000938891	0.360815	0.0641155	0.0628072	0.00130824	0.356222	0.0640532	0.062931	0.00112219	0.186296
cg03956833	0.089111	0.0901221	-0.0010111	0.387636	0.0912013	0.0884334	0.00276789	0.089704	0.088704	0.0906048	-0.00190078	0.0327508
cg08881995	0.0487447	0.049039	-0.000294336	0.895503	0.0508741	0.0467686	0.00410553	0.152366	0.0494335	0.0480553	0.00137821	0.41612
cg03705284	0.0540048	0.0523212	0.00168367	0.355514	0.0535014	0.0528983	0.00060315	0.75672	0.0529425	0.0532229	-0.000280449	0.851989
cg15030799	0.0541387	0.0539412	0.000197542	0.935532	0.0557579	0.052335	0.00342291	0.304079	0.0524597	0.0558098	-0.0033501	0.128857
cg20156053	0.0955169	0.0953905	0.000126449	0.915642	0.0951944	0.0960775	-0.00088314	0.605772	0.0945666	0.0964468	-0.00188018	0.0446386
cg10126324	0.618668	0.617945	0.000723329	0.754007	0.618308	0.618325	-1.68943e-05	0.996835	0.619611	0.616873	0.00273815	0.26366
cg06036677	0.552939	0.549813	0.0031258	0.319478	0.553331	0.548903	0.00442854	0.430757	0.550103	0.552089	-0.0019859	0.376122
cg10579718	0.69297	0.689843	0.00312669	0.259961	0.691784	0.691141	0.000642493	0.899616	0.695515	0.688006	0.00750826	0.00241736
cg16679343	0.428815	0.427567	0.00124778	0.576054	0.42857	0.427445	0.0011253	0.75269	0.428251	0.428213	3.8448e-05	0.982527
cg19626656	0.731561	0.729205	0.00235543	0.346021	0.732816	0.72802	0.00479546	0.220463	0.730284	0.730902	-0.000618285	0.774995
cg18943819	0.710365	0.711336	-0.000970419	0.778547	0.713734	0.707943	0.00579128	0.255625	0.711562	0.709487	0.00207487	0.318633
cg10026356	0.910287	0.91223	-0.00194349	0.169313	0.909826	0.912719	-0.00289306	0.166179	0.910296	0.912427	-0.00213153	0.0991833
cg26346563	0.806132	0.800125	0.00600692	0.373222	0.812442	0.794082	0.0183598	0.0279018	0.80364	0.803124	0.000516749	0.801786
cg27582017	0.057812	0.0578614	-4.94107e-05	0.984387	0.0565917	0.0591867	-0.00259508	0.411651	0.0587965	0.0570127	0.0017838	0.380308
cg10113217	0.665726	0.665969	-0.000242621	0.933721	0.668807	0.662967	0.00584044	0.0834945	0.667547	0.664042	0.00350588	0.0575123
cg08899471	0.865597	0.864497	0.00109927	0.591872	0.863305	0.866923	-0.00361802	0.201312	0.864683	0.865377	-0.000693952	0.670179
cg20619296	0.889446	0.888758	0.000688563	0.671496	0.890724	0.887608	0.00311652	0.204273	0.889154	0.888896	0.000257871	0.856184
cg18329352	0.825609	0.82359	0.00201888	0.334895	0.824128	0.82486	-0.000731488	0.780489	0.823872	0.825433	-0.00156084	0.192379
cg25973293	0.898686	0.896751	0.00193416	0.171624	0.899805	0.896135	0.00366977	0.24006	0.90018	0.896442	0.00373802	0.0482973
cg27582546	0.758648	0.76557	-0.0069223	0.0734079	0.758587	0.76609	-0.00750225	0.217507	0.764461	0.759681	0.0047798	0.15253
cg03520879	0.85392	0.854922	-0.00100156	0.653039	0.8544	0.854353	4.65873e-05	0.987011	0.852584	0.855596	-0.00301248	0.0465154
cg06798288	0.765704	0.764784	0.000920302	0.714189	0.769682	0.76104	0.00864167	0.0206638	0.767258	0.763146	0.00411181	0.0289667
cg23035597	0.829124	0.827626	0.00149798	0.50198	0.829591	0.826977	0.00261377	0.426458	0.828696	0.827466	0.00123043	0.564001
cg02838683	0.828691	0.827736	0.000954391	0.676057	0.826461	0.829544	-0.00308293	0.315488	0.827588	0.828359	-0.000770322	0.646876
cg22512779	0.77863	0.778232	0.000397729	0.871949	0.780232	0.776556	0.00367605	0.290187	0.781055	0.775835	0.00522048	0.0111394
cg23622235	0.867567	0.868077	-0.000509929	0.686534	0.866431	0.869232	-0.00280119	0.142133	0.867083	0.868462	-0.00137918	0.195832
cg17094363	0.899013	0.898278	0.00073522	0.758633	0.898704	0.898865	-0.000161187	0.956198	0.897365	0.90007	-0.00270496	0.166174
cg09146328	0.774909	0.777565	-0.00265604	0.344647	0.774169	0.778	-0.00383101	0.42213	0.777975	0.773667	0.00430811	0.0152597
cg21775619	0.881242	0.881041	0.000200698	0.899838	0.881169	0.881346	-0.000176421	0.929444	0.881135	0.881095	3.97739e-05	0.973038
cg07179016	0.743345	0.743607	-0.000261913	0.953313	0.744803	0.743285	0.0015179	0.835772	0.744505	0.742517	0.00198779	0.617177
cg07203151	0.858582	0.85639	0.00219115	0.389955	0.858492	0.856923	0.00156941	0.711776	0.860293	0.855066	0.00522703	0.0235534
cg11750929	0.793034	0.79082	0.00221369	0.436335	0.799678	0.784485	0.0151934	7.68759e-05	0.791708	0.792427	-0.000719091	0.669354
cg01776299	0.770059	0.767413	0.00264542	0.529455	0.778924	0.75887	0.0200545	1.75103e-05	0.767749	0.769904	-0.00215504	0.437255
cg00300303	0.583701	0.577242	0.00645888	0.274186	0.596512	0.565916	0.030596	1.80298e-05	0.577634	0.583811	-0.00617655	0.0941394
cg09032281	0.852441	0.850722	0.00171842	0.307324	0.851984	0.851109	0.000875323	0.661496	0.850997	0.852042	-0.00104577	0.260731
cg02852398	0.787515	0.786007	0.00150803	0.634942	0.790917	0.782439	0.0084784	0.0849585	0.786276	0.786577	-0.000300492	0.905973
cg18272703	0.886848	0.887267	-0.000418332	0.749995	0.887324	0.886742	0.000582283	0.754454	0.887828	0.886454	0.00137436	0.140987
cg05528516	0.839628	0.844254	-0.00462644	0.135732	0.834848	0.847966	-0.0131182	0.000121914	0.84352	0.840361	0.00315928	0.119456
cg13361271	0.751249	0.751436	-0.00018736	0.936108	0.750285	0.751823	-0.0015377	0.583191	0.752188	0.750313	0.00187496	0.241636
cg15822328	0.625195	0.62965	-0.0044549	0.227023	0.616357	0.637392	-0.021035	0.000117563	0.629608	0.625005	0.00460236	0.0976648
cg19925558	0.129566	0.129707	-0.00014111	0.928767	0.130231	0.129737	0.000493151	0.829468	0.129906	0.12941	0.000496225	0.707174
cg22433276	0.103169	0.102924	0.000245332	0.949905	0.104515	0.101748	0.00276706	0.59943	0.103606	0.103246	0.000359745	0.915453
cg06615380	0.0728511	0.0760274	-0.00317623	0.255903	0.0736503	0.0751181	-0.00146778	0.725455	0.0738889	0.0750887	-0.00119978	0.640785
cg11071912	0.645157	0.651189	-0.00603246	0.104481	0.645365	0.651075	-0.00571067	0.219895	0.650169	0.647076	0.00309265	0.403684
cg00812770	0.708389	0.713669	-0.0052797	0.0664137	0.705676	0.71583	-0.0101541	0.0230211	0.713657	0.708188	0.00546903	0.0270332
cg16254267	0.796325	0.799511	-0.00318586	0.0983027	0.796301	0.799416	-0.00311453	0.321245	0.796729	0.798178	-0.00144938	0.404258
cg12274407	0.874553	0.873845	0.000708254	0.695415	0.873517	0.875146	-0.00162917	0.512248	0.873684	0.874997	-0.00131313	0.339
cg14824543	0.880092	0.880413	-0.000320461	0.885942	0.883899	0.876614	0.00728515	0.0114865	0.881791	0.878559	0.00323153	0.0294653
cg21862126	0.767178	0.763115	0.00406282	0.0742004	0.77328	0.757782	0.0154987	2.17971e-05	0.768283	0.764074	0.00420886	0.0207797
cg12097325	0.689976	0.688172	0.00180367	0.642704	0.70481	0.673241	0.0315694	3.2048e-06	0.690382	0.687705	0.00267654	0.190085
cg15207968	0.907447	0.905658	0.00178861	0.416131	0.906121	0.90693	-0.000809338	0.780958	0.905672	0.907481	-0.00180868	0.340961
cg12755103	0.897271	0.898442	-0.00117079	0.494572	0.895207	0.900221	-0.00501356	0.0297787	0.898132	0.897658	0.00047479	0.735755
cg19708306	0.838875	0.836861	0.00201429	0.151628	0.838447	0.837333	0.00111468	0.64944	0.838116	0.837551	0.000564266	0.664095
cg03760138	0.863025	0.857149	0.00587627	0.223974	0.858646	0.86153	-0.00288327	0.334935	0.859593	0.85994	-0.000346254	0.825646
cg24158844	0.192884	0.193428	-0.000543713	0.86056	0.187582	0.198948	-0.011366	0.0110081	0.192782	0.194351	-0.0015685	0.504289
cg25772221	0.228723	0.228514	0.000208578	0.959748	0.222497	0.234571	-0.0120744	0.0622486	0.227903	0.230051	-0.00214813	0.515807
cg03228985	0.905677	0.904789	0.000887435	0.656322	0.905735	0.904374	0.00136043	0.62299	0.904048	0.905886	-0.00183782	0.0664716
cg16989340	0.553431	0.551812	0.00161846	0.469305	0.560296	0.546158	0.0141379	4.6512e-05	0.554452	0.55101	0.00344124	0.0553531
cg20254790	0.772516	0.775205	-0.00268889	0.397937	0.775709	0.772606	0.00310302	0.485619	0.778779	0.769308	0.00947134	6.21566e-05
cg04311266	0.88507	0.886114	-0.00104434	0.601493	0.883338	0.887694	-0.00435578	0.0626521	0.884364	0.886467	-0.00210303	0.0509832
cg05929553	0.914097	0.914979	-0.000881717	0.543919	0.914972	0.914033	0.00093972	0.590209	0.913712	0.91554	-0.00182788	0.0654785
cg10399850	0.896964	0.895081	0.00188281	0.432125	0.897139	0.894707	0.00243168	0.393138	0.895005	0.89678	-0.00177477	0.326516
cg12806826	0.872819	0.87206	0.000759658	0.672434	0.871107	0.873453	-0.00234602	0.371233	0.873002	0.871872	0.00113038	0.454841
cg15988843	0.117526	0.116803	0.000723167	0.896335	0.116912	0.117813	-0.000900203	0.921802	0.122134	0.112148	0.00998531	0.0936277
cg23891858	0.162247	0.163025	-0.00077788	0.847857	0.166142	0.159343	0.00679893	0.157112	0.166808	0.15919	0.00761813	0.0181377
cg14288281	0.280221	0.28787	-0.00764938	0.225146	0.283054	0.285087	-0.00203346	0.750876	0.289231	0.281478	0.00775287	0.00887534
cg07213830	0.428643	0.419951	0.00869132	0.030649	0.435282	0.413653	0.0216297	3.58609e-06	0.423089	0.425356	-0.00226712	0.383127
cg02971920	0.884389	0.883073	0.00131594	0.437759	0.884873	0.882509	0.0023637	0.329606	0.88238	0.885161	-0.00278011	0.0445541
cg06767191	0.905998	0.905611	0.000387436	0.80585	0.905011	0.906687	-0.00167653	0.420525	0.906223	0.905447	0.000775483	0.584242
cg15688253	0.899109	0.898617	0.000491949	0.784741	0.898306	0.899147	-0.00084053	0.756033	0.900912	0.896843	0.00406984	0.00962202
cg22864340	0.875974	0.874328	0.00164566	0.454723	0.874392	0.876005	-0.00161319	0.587547	0.874085	0.876096	-0.00201114	0.252284
cg10335452	0.830603	0.831611	-0.00100797	0.678928	0.832787	0.829231	0.00355643	0.337968	0.831832	0.829938	0.00189414	0.322867
cg06193359	0.829362	0.829335	2.69065e-05	0.991382	0.828386	0.830094	-0.00170859	0.552885	0.83016	0.828278	0.00188269	0.202833
cg13560058	0.819719	0.819751	-3.16832e-05	0.989681	0.821455	0.818031	0.00342345	0.246559	0.821655	0.818315	0.00334015	0.0851821
cg00082285	0.836356	0.835042	0.00131348	0.576279	0.836169	0.83505	0.00111946	0.74983	0.836042	0.835262	0.000780769	0.624465
cg21778193	0.850334	0.84902	0.00131473	0.166667	0.850454	0.848959	0.00149483	0.407321	0.850609	0.848794	0.00181549	0.0230551
cg15489799	0.544512	0.545191	-0.000679023	0.775169	0.547007	0.542462	0.00454521	0.154088	0.546305	0.542896	0.00340977	0.111372
cg22521151	0.876039	0.875718	0.000320431	0.879902	0.87637	0.875406	0.000964373	0.709926	0.875554	0.87611	-0.000556135	0.74278
cg00207921	0.801709	0.801446	0.000263446	0.93486	0.8071	0.796403	0.0106973	0.0241253	0.800948	0.801653	-0.000705434	0.779642
cg20544808	0.878032	0.877964	6.8205e-05	0.984693	0.875808	0.880103	-0.00429571	0.314788	0.877945	0.87785	9.55085e-05	0.936639
cg18792131	0.93666	0.935866	0.000793885	0.686253	0.936129	0.936513	-0.000383955	0.871586	0.937138	0.935836	0.00130213	0.387704
cg08090385	0.897019	0.894603	0.00241604	0.471152	0.894275	0.897399	-0.00312441	0.489703	0.898121	0.8935	0.00462033	0.0520531
cg08474826	0.784255	0.790884	-0.0066289	0.00958415	0.782672	0.792186	-0.00951398	0.0188107	0.787993	0.786669	0.00132375	0.586745
cg20185617	0.686253	0.689607	-0.00335385	0.194552	0.685558	0.690585	-0.00502633	0.196839	0.687537	0.686886	0.000651065	0.739799
cg04972348	0.795638	0.793888	0.00175026	0.584939	0.801729	0.787875	0.0138543	0.00280208	0.79803	0.791114	0.00691589	0.00281926
cg06618740	0.755014	0.750702	0.00431232	0.146869	0.758704	0.746921	0.0117826	0.00850368	0.75157	0.753285	-0.00171409	0.531175
cg15414773	0.694296	0.69465	-0.000353476	0.910357	0.7004	0.68876	0.0116406	0.00446095	0.693353	0.694368	-0.00101524	0.69291
cg21475076	0.904046	0.903887	0.000159378	0.909093	0.908275	0.899619	0.00865625	3.03521e-05	0.903868	0.904028	-0.000159874	0.913716
cg14476334	0.700754	0.697443	0.003311	0.253521	0.704574	0.693358	0.0112154	0.0106448	0.699489	0.697728	0.00176154	0.395898
cg22109930	0.844821	0.844822	-1.61438e-07	0.99997	0.849419	0.840228	0.00919156	0.13027	0.84631	0.843383	0.00292724	0.0851102
cg13449535	0.790618	0.792433	-0.00181505	0.493364	0.796993	0.78666	0.0103331	0.0197544	0.792711	0.790649	0.00206209	0.369573
cg07123481	0.746117	0.74531	0.000806888	0.787273	0.747136	0.74398	0.00315614	0.400874	0.748151	0.744712	0.00343825	0.118656
cg01537494	0.830828	0.830805	2.23945e-05	0.991946	0.833359	0.828203	0.00515592	0.0906615	0.83167	0.829433	0.00223725	0.189941
cg02825344	0.829311	0.829952	-0.000641123	0.751192	0.828868	0.830038	-0.00116996	0.673733	0.831078	0.828064	0.00301441	0.0767001
cg02331673	0.875691	0.873383	0.00230777	0.305329	0.875232	0.873466	0.00176571	0.516318	0.877041	0.871962	0.00507957	0.00717094
cg11203990	0.821407	0.822464	-0.00105751	0.718852	0.820944	0.823113	-0.00216923	0.590577	0.824308	0.81896	0.00534804	0.0237109
cg13362546	0.712882	0.711629	0.00125345	0.492912	0.711397	0.71316	-0.00176246	0.561907	0.710876	0.712769	-0.0018932	0.277968
cg21810793	0.869052	0.871229	-0.00217699	0.262453	0.870049	0.870366	-0.000316568	0.922736	0.871555	0.868713	0.00284151	0.0592241
cg25101291	0.815642	0.81614	-0.000497878	0.806325	0.815675	0.816128	-0.000452653	0.866157	0.817142	0.814664	0.00247855	0.130571
cg16561256	0.890536	0.889205	0.00133111	0.512114	0.891071	0.888329	0.00274171	0.284675	0.892355	0.887464	0.00489059	0.00214512
cg26330479	0.702898	0.706785	-0.00388693	0.216699	0.693542	0.715365	-0.0218227	4.28902e-07	0.71002	0.699871	0.0101488	0.000133483
cg06967105	0.603195	0.607761	-0.00456573	0.119118	0.599146	0.611322	-0.0121764	0.00201427	0.608028	0.602817	0.00521149	0.0489721
cg23651812	0.879369	0.883976	-0.00460745	0.193252	0.877182	0.886058	-0.00887556	0.050432	0.88123	0.880456	0.000774835	0.822756
cg03528302	0.823307	0.825216	-0.00190892	0.460681	0.820788	0.82806	-0.00727205	0.0670246	0.826359	0.822207	0.00415236	0.0905386
cg18348086	0.800322	0.797969	0.00235324	0.301622	0.79786	0.800842	-0.00298235	0.321755	0.799117	0.800212	-0.00109448	0.490946
cg23731501	0.859428	0.861643	-0.0022155	0.37885	0.85476	0.86565	-0.0108902	0.00428786	0.862211	0.859206	0.00300506	0.277933
cg14287724	0.688816	0.690392	-0.00157636	0.689328	0.683437	0.695987	-0.0125495	0.0475536	0.688945	0.69081	-0.00186445	0.430064
cg25605174	0.734693	0.736651	-0.00195841	0.4479	0.73728	0.7342	0.00307991	0.404632	0.739443	0.731645	0.00779733	2.40655e-05
cg26578072	0.642347	0.643115	-0.000768514	0.716259	0.644032	0.64091	0.00312227	0.372801	0.642533	0.642207	0.000325923	0.818294
cg27631599	0.708132	0.70767	0.000461734	0.910657	0.7042	0.711571	-0.0073709	0.282802	0.711232	0.704804	0.00642747	0.0996994
cg14709479	0.445979	0.445893	8.61439e-05	0.979615	0.44366	0.448038	-0.00437785	0.373606	0.446055	0.445598	0.000457438	0.81403
cg14786652	0.259656	0.261575	-0.00191953	0.806121	0.252348	0.268166	-0.0158179	0.0946149	0.25354	0.268613	-0.0150723	0.0315384
cg21288685	0.10729	0.109274	-0.00198358	0.319807	0.108465	0.108026	0.000438725	0.854016	0.109216	0.107516	0.0017008	0.159134
cg25544075	0.0810554	0.0812671	-0.00021179	0.925265	0.0811804	0.0813093	-0.000128901	0.939542	0.0817393	0.0805942	0.00114514	0.417937
cg10143960	0.350639	0.342385	0.00825409	0.0325403	0.351204	0.342082	0.00912202	0.192939	0.344537	0.348529	-0.00399203	0.118185
cg01511231	0.434283	0.424511	0.00977214	0.0105594	0.432589	0.426547	0.00604232	0.248759	0.42925	0.429736	-0.000486019	0.831478
cg03278726	0.769573	0.772637	-0.0030644	0.351033	0.772335	0.76957	0.0027642	0.568147	0.771995	0.770023	0.00197195	0.456559
cg18770446	0.916236	0.912545	0.00369168	0.0726457	0.915358	0.913533	0.00182466	0.451933	0.915236	0.913844	0.00139278	0.466169
cg22047469	0.919489	0.918905	0.000583926	0.586583	0.920141	0.918257	0.00188406	0.194773	0.919838	0.918671	0.00116708	0.233134
cg08933284	0.738533	0.741	-0.00246705	0.289151	0.741175	0.73834	0.0028352	0.363746	0.740234	0.738723	0.00151087	0.383111
cg04206665	0.863282	0.862855	0.000427578	0.878376	0.864574	0.861678	0.00289604	0.614311	0.864765	0.861947	0.00281768	0.0325192
cg18382926	0.804668	0.804469	0.000198538	0.951772	0.809546	0.80036	0.0091858	0.0461139	0.805535	0.803859	0.00167615	0.506677
cg08844387	0.886339	0.887688	-0.00134861	0.306159	0.889134	0.885037	0.00409754	0.0360602	0.887813	0.886278	0.00153437	0.115622
cg16043700	0.75074	0.748073	0.00266675	0.565382	0.750045	0.748544	0.00150067	0.794955	0.750382	0.747977	0.00240584	0.0528073
cg19584957	0.87581	0.876431	-0.000621553	0.769365	0.871819	0.880042	-0.00822234	0.0025275	0.876974	0.875186	0.00178758	0.285514
cg07173112	0.704169	0.70663	-0.00246128	0.425446	0.698903	0.711473	-0.0125695	0.00335856	0.707656	0.70231	0.00534583	0.0178571
cg07841371	0.843479	0.849769	-0.00629037	0.00242383	0.837562	0.855133	-0.0175717	5.18299e-09	0.845883	0.846644	-0.000761756	0.624845
cg23275914	0.83862	0.845647	-0.00702645	0.00872402	0.831391	0.851872	-0.0204813	2.8132e-08	0.842061	0.841893	0.000168071	0.935871
cg14220262	0.713606	0.719244	-0.00563793	0.0983234	0.707761	0.724971	-0.0172098	0.00347212	0.718056	0.71438	0.00367593	0.0905261
cg02848157	0.884187	0.887005	-0.00281886	0.182222	0.882945	0.88779	-0.00484489	0.0636705	0.884854	0.886202	-0.00134878	0.426772
cg24884961	0.841593	0.841893	-0.000299992	0.842566	0.840747	0.842748	-0.00200097	0.396819	0.84087	0.842277	-0.00140675	0.213331
cg17168771	0.84136	0.840799	0.000561808	0.866034	0.841438	0.840845	0.000593142	0.907156	0.843518	0.838989	0.00452842	0.00127215
cg02014020	0.935929	0.935938	-8.43376e-06	0.994803	0.935805	0.936053	-0.000247116	0.88353	0.937292	0.934603	0.00268913	0.0465938
cg03340606	0.941971	0.94304	-0.0010686	0.463638	0.94442	0.940788	0.00363161	0.0602224	0.943454	0.941568	0.00188662	0.104776
cg17510786	0.845713	0.847432	-0.0017196	0.384704	0.847285	0.84609	0.00119511	0.699772	0.848154	0.845087	0.0030666	0.0610537
cg05706898	0.886674	0.885446	0.00122867	0.308118	0.888701	0.88357	0.00513089	0.000883033	0.886359	0.885791	0.000567788	0.546861
cg14008593	0.648193	0.650116	-0.00192271	0.503548	0.641807	0.655657	-0.0138492	0.000628662	0.650157	0.647776	0.00238128	0.253027
cg00699898	0.215767	0.217866	-0.00209906	0.473474	0.216373	0.21736	-0.000986802	0.771831	0.215669	0.218022	-0.00235346	0.167127
cg16366262	0.451297	0.445676	0.00562099	0.132114	0.443122	0.45376	-0.0106377	0.0275539	0.446543	0.449896	-0.00335327	0.230672
cg08886036	0.870982	0.870103	0.000878894	0.680163	0.867055	0.873637	-0.00658129	0.00657976	0.869995	0.871005	-0.00101053	0.557308
cg06440474	0.822188	0.824547	-0.00235877	0.388546	0.819427	0.827289	-0.00786148	0.012694	0.822748	0.823843	-0.00109422	0.577838
cg23087108	0.954191	0.955497	-0.00130591	0.458633	0.949329	0.960353	-0.0110235	2.15648e-06	0.956262	0.953554	0.00270815	0.0462031
cg06910084	0.79564	0.79299	0.00265072	0.287562	0.797409	0.791712	0.00569716	0.112023	0.793354	0.796073	-0.00271886	0.0895989
cg05652547	0.871778	0.872362	-0.0005842	0.740046	0.87254	0.870992	0.00154761	0.488172	0.874812	0.869438	0.00537428	0.000155725
cg02852923	0.900547	0.899823	0.000724589	0.694359	0.899636	0.900658	-0.00102119	0.641608	0.900501	0.899624	0.000877206	0.53081
cg00146669	0.891395	0.892782	-0.00138705	0.554954	0.890783	0.893347	-0.00256377	0.33069	0.889952	0.893878	-0.00392665	0.0434208
cg18411941	0.913298	0.913121	0.000176496	0.934873	0.916461	0.909893	0.00656799	0.00191973	0.915929	0.910514	0.00541529	0.0016679
cg09021712	0.874206	0.874614	-0.000407747	0.586962	0.87276	0.876042	-0.00328171	0.000783414	0.874522	0.874278	0.000243412	0.630952
cg04154653	0.873923	0.872181	0.00174144	0.433927	0.870121	0.875638	-0.00551679	0.0461946	0.871338	0.874288	-0.00294998	0.00159921
cg13089299	0.860332	0.860033	0.000298739	0.835765	0.858652	0.861921	-0.00326957	0.0830149	0.86018	0.860555	-0.000375234	0.725219
cg22723960	0.905356	0.903543	0.00181221	0.407607	0.903638	0.904417	-0.000779328	0.692712	0.90617	0.902935	0.00323516	0.0803955
cg13360866	0.37444	0.370757	0.00368369	0.343856	0.383807	0.362166	0.0216414	3.59257e-06	0.370586	0.374967	-0.00438098	0.146543
cg24807889	0.532859	0.523541	0.00931851	0.00162734	0.535208	0.521175	0.0140332	0.000754081	0.527711	0.528513	-0.00080252	0.694011
cg05952202	0.121793	0.123188	-0.00139498	0.620863	0.122999	0.121893	0.001106	0.789707	0.122805	0.121923	0.000882329	0.691266
cg04172501	0.0768024	0.0763218	0.000480509	0.812473	0.0770078	0.0761623	0.000845508	0.714947	0.0767927	0.076428	0.000364719	0.84061
cg22696995	0.137354	0.136382	0.000972795	0.807923	0.139602	0.134061	0.00554093	0.260603	0.139982	0.134193	0.00578914	0.0325343
cg23400617	0.0816206	0.0822893	-0.000668646	0.683357	0.0806119	0.0834155	-0.00280354	0.142845	0.0823459	0.0817974	0.00054844	0.573839
cg06778273	0.189582	0.196227	-0.00664515	0.20711	0.20074	0.186011	0.0147287	0.0505094	0.199586	0.187181	0.0124047	6.02123e-06
cg18319381	0.746838	0.744998	0.00183957	0.541887	0.750115	0.741887	0.00822735	0.060436	0.74803	0.743957	0.00407335	0.0461313
cg19413397	0.873557	0.872387	0.0011702	0.559742	0.874413	0.87144	0.00297294	0.310912	0.87407	0.871855	0.00221544	0.199274
cg12810734	0.791463	0.789565	0.0018984	0.461866	0.793905	0.786677	0.00722743	0.0370938	0.791538	0.789063	0.00247483	0.247762
cg16046810	0.860476	0.861409	-0.000933089	0.634831	0.860128	0.861217	-0.00108815	0.712674	0.862573	0.859286	0.00328751	0.0373444
cg19237691	0.254664	0.256082	-0.00141795	0.527894	0.252131	0.258524	-0.00639251	0.0319782	0.255436	0.255564	-0.000127835	0.946248
cg08641866	0.0293758	0.0293664	9.44523e-06	0.996588	0.0281104	0.0306049	-0.00249453	0.33919	0.0296738	0.0291704	0.000503455	0.68621
cg14886269	0.0950004	0.0979163	-0.00291585	0.220495	0.0964622	0.0965192	-5.70217e-05	0.987724	0.0972393	0.0957563	0.00148298	0.237055
cg15706223	0.104675	0.105385	-0.000709754	0.728219	0.105341	0.105047	0.000294139	0.937825	0.103868	0.105854	-0.001986	0.0645433
cg06097659	0.120775	0.120815	-4.03951e-05	0.993762	0.12113	0.120518	0.000611919	0.921799	0.121334	0.120738	0.000595778	0.731189
cg04343794	0.335451	0.334509	0.000941883	0.875587	0.330806	0.339802	-0.0089958	0.19176	0.333902	0.336104	-0.00220223	0.585229
cg07671976	0.094971	0.0974184	-0.00244735	0.199051	0.0951156	0.097364	-0.00224844	0.379675	0.0977856	0.0947008	0.0030848	0.0162638
cg25725823	0.398759	0.401243	-0.00248455	0.4663	0.394248	0.405903	-0.0116542	0.0225998	0.401574	0.397979	0.00359448	0.147023
cg00086243	0.307142	0.307942	-0.000799886	0.78514	0.302367	0.313203	-0.0108367	0.0133136	0.308565	0.306636	0.00192855	0.444703
cg10583942	0.593851	0.590966	0.00288498	0.307411	0.599916	0.584774	0.0151425	0.00426354	0.590875	0.593768	-0.00289304	0.209438
cg07119157	0.67212	0.671194	0.000926607	0.78454	0.67611	0.666135	0.00997578	0.0317586	0.674409	0.66892	0.00548859	0.0473338
cg19092396	0.565141	0.568732	-0.00359111	0.202661	0.553134	0.5805	-0.0273661	2.19002e-06	0.568609	0.567489	0.00112	0.750535
cg25144135	0.322861	0.320019	0.00284217	0.383125	0.312892	0.330347	-0.0174558	0.000260803	0.319946	0.323402	-0.00345607	0.115895
cg20996124	0.129479	0.130602	-0.00112291	0.567371	0.131799	0.128078	0.00372094	0.133098	0.12939	0.131015	-0.00162519	0.269695
cg16266669	0.19923	0.200361	-0.0011312	0.604128	0.197834	0.201417	-0.00358326	0.263917	0.200449	0.200095	0.00035373	0.821234
cg02296931	0.157526	0.160429	-0.00290343	0.642672	0.158392	0.159237	-0.000845125	0.926006	0.157721	0.159945	-0.00222366	0.655557
cg15924570	0.322774	0.318086	0.00468818	0.317355	0.320774	0.319927	0.000847874	0.857007	0.316055	0.324894	-0.0088391	0.0691543
cg15993652	0.878767	0.878401	0.000366554	0.6672	0.87832	0.878888	-0.000568348	0.685532	0.879154	0.877924	0.00122986	0.220503
cg25625296	0.803673	0.802049	0.00162353	0.648611	0.800654	0.805394	-0.00474029	0.299347	0.802065	0.803418	-0.00135344	0.591259
cg09503311	0.882364	0.882067	0.000297014	0.864572	0.881916	0.882559	-0.000642587	0.772573	0.882191	0.88244	-0.000249412	0.857366
cg20544186	0.847109	0.848004	-0.000895689	0.662424	0.848693	0.846289	0.00240476	0.403197	0.846932	0.848038	-0.00110649	0.521463
cg01437515	0.208208	0.201571	0.00663636	0.210512	0.215722	0.195075	0.0206466	0.0935607	0.206413	0.204093	0.00231985	0.637913
cg12759096	0.0942845	0.0972053	-0.00292077	0.153927	0.0954319	0.0963297	-0.00089782	0.814875	0.096303	0.0954021	0.000900965	0.517677
cg22335801	0.116092	0.11505	0.00104261	0.726121	0.120437	0.110919	0.00951781	0.138179	0.116691	0.114761	0.0019304	0.38436
cg14661234	0.483464	0.480013	0.00345106	0.288741	0.470733	0.493426	-0.0226936	0.000448574	0.482407	0.481348	0.00105869	0.654768
cg23166857	0.397828	0.399903	-0.00207458	0.533688	0.39123	0.406331	-0.0151009	0.00085569	0.396924	0.400944	-0.00401959	0.07762
cg09586191	0.800866	0.805588	-0.00472255	0.130853	0.797719	0.808054	-0.0103349	0.00683354	0.805085	0.801341	0.00374436	0.0921149
cg21616720	0.855297	0.856254	-0.000956315	0.636667	0.851189	0.860486	-0.00929677	0.000129551	0.855548	0.856063	-0.000514309	0.709031
cg21815220	0.601103	0.600621	0.000482094	0.831762	0.60204	0.600018	0.00202188	0.560958	0.602845	0.598605	0.00423957	0.0133122
cg17084044	0.740647	0.740676	-2.95836e-05	0.991238	0.737873	0.743839	-0.00596613	0.199881	0.742958	0.738736	0.00422188	0.0720736
cg16252905	0.720476	0.717565	0.00291075	0.259329	0.718382	0.719872	-0.00148931	0.689429	0.719361	0.717928	0.0014326	0.471969
cg26312965	0.878498	0.879624	-0.00112632	0.211824	0.880364	0.877757	0.00260635	0.0397451	0.879266	0.878591	0.000675112	0.280671
cg09315878	0.847215	0.850397	-0.00318188	0.0330185	0.850733	0.847002	0.00373129	0.063795	0.850423	0.847221	0.00320268	0.000571254
cg01075305	0.927348	0.926943	0.000404942	0.85093	0.925992	0.928467	-0.00247451	0.441034	0.927776	0.926685	0.00109145	0.476052
cg03058163	0.818958	0.825205	-0.00624706	0.0654314	0.820181	0.823843	-0.00366268	0.486014	0.823961	0.820074	0.0038871	0.209368
cg03580801	0.933328	0.932916	0.000412537	0.911863	0.931761	0.934412	-0.00265142	0.639405	0.933751	0.932524	0.0012267	0.203761
cg19862782	0.7775	0.781306	-0.00380549	0.0924811	0.778546	0.780438	-0.00189171	0.50656	0.781785	0.777141	0.00464476	0.00886718
cg12219387	0.943613	0.94297	0.000642749	0.677412	0.944859	0.941666	0.00319321	0.0907809	0.943225	0.943424	-0.000199418	0.862821
cg11727921	0.841657	0.84022	0.001437	0.593683	0.839761	0.842126	-0.00236487	0.478949	0.839738	0.841706	-0.00196833	0.287133
cg01783406	0.917291	0.917677	-0.000385904	0.904042	0.918784	0.916225	0.0025591	0.569112	0.917937	0.917055	0.000881628	0.524856
cg14531564	0.710786	0.722127	-0.0113407	0.0274147	0.71774	0.715419	0.00232085	0.690082	0.72499	0.706988	0.0180019	1.0266e-07
cg09276842	0.89324	0.897441	-0.00420038	0.0485853	0.899235	0.891682	0.00755267	0.0118006	0.896718	0.893804	0.00291331	0.110644
cg07548512	0.967305	0.965629	0.00167607	0.230523	0.965221	0.967717	-0.00249616	0.162592	0.967326	0.965671	0.00165489	0.11269
cg22798412	0.924309	0.922966	0.00134263	0.263629	0.923591	0.923702	-0.00011083	0.941761	0.923719	0.923795	-7.69697e-05	0.926296
cg00656410	0.847536	0.848497	-0.000960423	0.664724	0.847451	0.848463	-0.00101177	0.707089	0.847012	0.848812	-0.00180017	0.239561
cg10206039	0.862939	0.861415	0.00152395	0.596503	0.862742	0.861347	0.00139487	0.673925	0.86276	0.861951	0.000808651	0.702626
cg00062072	0.813323	0.811119	0.00220387	0.707924	0.814535	0.809737	0.00479823	0.26126	0.813416	0.81101	0.00240651	0.0594996
cg05818515	0.818312	0.817512	0.000800341	0.7899	0.818461	0.816906	0.00155496	0.664383	0.819618	0.815842	0.00377603	0.0734468
cg25282454	0.685581	0.683208	0.00237312	0.201652	0.684819	0.683968	0.000850355	0.838449	0.683054	0.685012	-0.00195792	0.132485
cg03467014	0.835897	0.836858	-0.000960903	0.73767	0.832818	0.839778	-0.00696056	0.0487421	0.83698	0.835486	0.00149406	0.365929
cg09819798	0.87429	0.869265	0.00502518	0.429907	0.869258	0.87405	-0.00479231	0.405521	0.870557	0.872453	-0.00189653	0.223433
cg23082845	0.911637	0.910939	0.000698433	0.683244	0.912015	0.910554	0.00146074	0.537257	0.911524	0.911072	0.000452108	0.729961
cg04559485	0.931528	0.931888	-0.000359382	0.823364	0.930736	0.932706	-0.00196988	0.28528	0.930863	0.932728	-0.00186427	0.147849
cg21837391	0.882619	0.884515	-0.00189668	0.421644	0.883001	0.884134	-0.0011329	0.614805	0.881961	0.885019	-0.00305781	0.12535
cg17414873	0.859173	0.858539	0.000633688	0.617984	0.858346	0.859374	-0.00102795	0.55895	0.857921	0.859397	-0.00147568	0.108389
cg03935783	0.968186	0.967317	0.000868562	0.541657	0.967596	0.967965	-0.000369067	0.844342	0.967334	0.968161	-0.000826715	0.509427
cg05638471	0.87233	0.872119	0.00021018	0.927686	0.872578	0.87183	0.000747282	0.828103	0.873119	0.871689	0.00143073	0.460456
cg18367529	0.851306	0.853808	-0.00250251	0.633932	0.849219	0.855829	-0.00660968	0.252899	0.853554	0.851604	0.00195013	0.0673662
cg20300707	0.884463	0.884403	5.98739e-05	0.951767	0.883951	0.884936	-0.000985437	0.458884	0.883799	0.884967	-0.00116789	0.0363878
cg23963070	0.926255	0.925598	0.000656495	0.606086	0.92529	0.926605	-0.00131536	0.392725	0.925187	0.926733	-0.00154625	0.101659
cg02974491	0.910246	0.906293	0.00395316	0.158852	0.909076	0.907411	0.00166588	0.517063	0.907653	0.908889	-0.00123592	0.0121288
cg09812885	0.88713	0.886976	0.000154056	0.942847	0.886206	0.887626	-0.00142039	0.607603	0.885675	0.887934	-0.00225843	0.0756395
cg13470499	0.870898	0.871448	-0.000550253	0.699375	0.87207	0.870019	0.00205139	0.364832	0.871662	0.870526	0.00113603	0.383956
cg27310827	0.952251	0.953319	-0.00106883	0.448946	0.952746	0.952796	-5.02902e-05	0.978927	0.952626	0.953057	-0.000430932	0.714441
cg11257497	0.914503	0.91342	0.00108326	0.554974	0.913207	0.914798	-0.0015907	0.555938	0.913109	0.914559	-0.00145053	0.352382
cg14965611	0.944174	0.944874	-0.000700592	0.720065	0.943886	0.945156	-0.00127079	0.580711	0.944066	0.944857	-0.000790601	0.604225
cg25619287	0.659567	0.664205	-0.00463855	0.216763	0.664097	0.660028	0.00406923	0.42517	0.662892	0.660716	0.00217634	0.271704
cg20014591	0.901722	0.90102	0.00070187	0.714827	0.902171	0.900319	0.00185187	0.43461	0.901958	0.900513	0.00144491	0.288866
cg02224920	0.0858851	0.0877335	-0.00184833	0.0989823	0.0854857	0.0881105	-0.00262482	0.109489	0.0862267	0.0874505	-0.00122378	0.220504
cg20871445	0.0679074	0.0680637	-0.000156341	0.894856	0.0661488	0.0697822	-0.00363333	0.030821	0.0679806	0.067983	-2.49085e-06	0.997946
cg13924635	0.931079	0.932835	-0.00175655	0.368911	0.932745	0.930974	0.00177148	0.374495	0.931562	0.932386	-0.000824799	0.57703
cg22220310	0.945688	0.945395	0.000292499	0.83265	0.946613	0.944388	0.00222462	0.229112	0.943943	0.946932	-0.00298845	0.00539755
cg14477263	0.919685	0.918974	0.000711181	0.403628	0.918465	0.920006	-0.00154083	0.133594	0.918622	0.919703	-0.00108114	0.0518729
cg07963816	0.923908	0.92337	0.000537559	0.877678	0.925793	0.921546	0.00424715	0.0927253	0.92461	0.922699	0.00191141	0.215707
cg07146103	0.750615	0.752005	-0.00138944	0.485751	0.752183	0.750309	0.00187436	0.498343	0.751319	0.750902	0.000416417	0.792331
cg25731959	0.830235	0.828016	0.00221806	0.268991	0.827016	0.83102	-0.00400431	0.111736	0.82894	0.828854	8.57122e-05	0.958199
cg14830045	0.7492	0.748698	0.00050142	0.853209	0.745426	0.752629	-0.00720303	0.0788698	0.754252	0.744303	0.00994907	0.0625702
cg10784110	0.600722	0.598932	0.00178928	0.38411	0.597331	0.601906	-0.00457558	0.221515	0.601092	0.598111	0.00298144	0.1175
cg06964912	0.258959	0.256497	0.00246171	0.348766	0.258963	0.257643	0.00131982	0.707807	0.256731	0.259304	-0.00257243	0.236783
cg12108798	0.668451	0.664561	0.00388964	0.110451	0.668758	0.663755	0.00500342	0.142332	0.66548	0.665681	-0.000201402	0.902073
cg00657094	0.891741	0.890167	0.00157417	0.0256872	0.891916	0.890137	0.00177898	0.123421	0.891544	0.890618	0.000926807	0.172684
cg20411340	0.635992	0.635221	0.000770707	0.811666	0.635719	0.635218	0.000500975	0.911431	0.636098	0.63472	0.00137814	0.499374
cg24034746	0.880917	0.880799	0.000118099	0.957736	0.881916	0.879634	0.00228232	0.414422	0.883218	0.878509	0.00470888	0.00340397
cg09331144	0.543881	0.53788	0.0060017	0.0363089	0.550625	0.531886	0.018739	0.000123499	0.542088	0.539953	0.00213422	0.350382
cg10483828	0.898466	0.896731	0.00173477	0.40525	0.896841	0.898236	-0.00139495	0.552062	0.899172	0.896057	0.00311567	0.0494791
cg07719599	0.882178	0.881277	0.000901334	0.646459	0.884004	0.879311	0.00469293	0.0537714	0.881935	0.881599	0.000335712	0.844841
cg00211609	0.69566	0.693828	0.00183188	0.424849	0.696122	0.693522	0.00259997	0.372682	0.694465	0.693894	0.000570866	0.74115
cg10378904	0.828096	0.829606	-0.0015104	0.653651	0.829537	0.828778	0.000758993	0.853614	0.833546	0.82427	0.00927559	0.000450789
cg22512888	0.860386	0.860571	-0.000184857	0.936524	0.859494	0.861402	-0.00190857	0.550547	0.860904	0.859852	0.00105168	0.556268
cg24345856	0.763624	0.764913	-0.00128915	0.602118	0.766625	0.763008	0.00361697	0.609415	0.766867	0.762862	0.00400443	0.0459342
cg02279987	0.46712	0.466301	0.000819109	0.741561	0.470169	0.463406	0.00676286	0.0534974	0.465734	0.467759	-0.00202533	0.273457
cg19236794	0.574885	0.577262	-0.00237764	0.488593	0.576353	0.574884	0.00146915	0.760618	0.576589	0.574583	0.00200634	0.420407
cg04719903	0.348094	0.340698	0.0073963	0.285114	0.348585	0.340048	0.00853704	0.361458	0.340605	0.347279	-0.00667368	0.206571
cg25594899	0.0976728	0.0967757	0.000897077	0.775481	0.0970684	0.0975422	-0.000473831	0.918958	0.0997693	0.0944955	0.00527387	0.0370656
cg14089984	0.321598	0.323427	-0.00182971	0.737904	0.328553	0.31603	0.0125238	0.164209	0.32113	0.323945	-0.00281469	0.58205
cg06443533	0.368685	0.366961	0.00172335	0.76788	0.369622	0.365682	0.00393952	0.730593	0.367312	0.368762	-0.00144922	0.794445
cg26314055	0.264235	0.26084	0.00339429	0.46711	0.268534	0.256908	0.011626	0.0724278	0.262017	0.262896	-0.000878604	0.795742
cg20747739	0.710967	0.709111	0.00185634	0.477319	0.713204	0.706913	0.00629028	0.138333	0.712347	0.707104	0.0052427	0.0206313
cg15582176	0.817814	0.817846	-3.14042e-05	0.989319	0.821062	0.814175	0.00688659	0.0234255	0.819718	0.815732	0.00398599	0.0532693
cg13440692	0.631967	0.646816	-0.014849	0.0157351	0.621774	0.655545	-0.0337713	4.05334e-07	0.640649	0.637678	0.00297158	0.457467
cg17267508	0.808622	0.806148	0.0024735	0.13801	0.806066	0.80847	-0.00240372	0.26017	0.807331	0.80695	0.000380196	0.654041
cg19869091	0.9064	0.904273	0.00212735	0.288229	0.904156	0.906245	-0.00208898	0.393394	0.904753	0.906199	-0.00144632	0.248099
cg08643618	0.94327	0.942899	0.000371118	0.823873	0.944158	0.94184	0.00231801	0.313049	0.942355	0.943373	-0.00101823	0.349536
cg24701867	0.954843	0.954153	0.000690287	0.618021	0.95325	0.955701	-0.00245044	0.112414	0.954677	0.954381	0.000296359	0.775531
cg06361835	0.85178	0.851512	0.000267885	0.894733	0.850629	0.852759	-0.00213068	0.415908	0.852128	0.850987	0.00114055	0.473757
cg17469240	0.951007	0.951378	-0.000371471	0.866594	0.948526	0.953904	-0.00537807	0.0644054	0.951897	0.950613	0.00128435	0.491394
cg19081571	0.919281	0.920114	-0.000832883	0.686855	0.921532	0.917853	0.0036791	0.197838	0.917376	0.921822	-0.00444642	0.00075216
cg13689260	0.908808	0.909717	-0.000909324	0.612097	0.909354	0.90931	4.44717e-05	0.984602	0.910434	0.90841	0.00202442	0.0747054
cg06754550	0.881807	0.881535	0.000271398	0.9344	0.880576	0.882751	-0.00217514	0.696853	0.883087	0.880383	0.00270432	0.0573961
cg10518155	0.91224	0.911476	0.00076341	0.587971	0.912998	0.910707	0.00229083	0.225769	0.912126	0.911439	0.000686133	0.563867
cg17784606	0.888082	0.88715	0.000932095	0.190288	0.887646	0.88756	8.56143e-05	0.919866	0.88777	0.887506	0.000264673	0.669901
cg18153662	0.859764	0.860894	-0.00113036	0.824219	0.861047	0.859684	0.00136356	0.814166	0.860321	0.86025	7.03413e-05	0.954952
cg08733913	0.911467	0.911662	-0.000194547	0.889195	0.912704	0.910449	0.00225468	0.20656	0.910945	0.912375	-0.0014299	0.0840348
cg02334770	0.871539	0.870847	0.000692009	0.761719	0.87213	0.870316	0.00181358	0.613318	0.871149	0.871242	-9.27997e-05	0.988854
cg03583709	0.909157	0.909865	-0.000708292	0.688375	0.911188	0.90779	0.0033985	0.158095	0.911672	0.907463	0.00420863	0.00409342
cg22699977	0.895593	0.893197	0.00239587	0.299215	0.894375	0.894521	-0.000145757	0.965648	0.894482	0.894474	8.31382e-06	0.996751
cg10245314	0.734537	0.733128	0.00140934	0.669893	0.734546	0.732835	0.00171084	0.693713	0.730998	0.734925	-0.00392659	0.00259028
cg14661139	0.822847	0.819997	0.00284952	0.396253	0.823293	0.819165	0.00412856	0.350546	0.821215	0.822015	-0.000799422	0.692514
cg17177602	0.617019	0.61415	0.00286917	0.335334	0.616072	0.614676	0.001396	0.71864	0.616069	0.615407	0.000661576	0.751613
cg08884932	0.519025	0.517783	0.00124141	0.623679	0.516218	0.520071	-0.00385299	0.154554	0.517112	0.519126	-0.00201414	0.270091
cg11225330	0.753929	0.75165	0.00227921	0.434833	0.74672	0.758157	-0.0114375	0.00312186	0.751188	0.754391	-0.00320298	0.0801059
cg17869799	0.737083	0.738542	-0.00145872	0.799404	0.732573	0.742084	-0.00951035	0.254366	0.734993	0.741156	-0.00616295	0.213017
cg03525583	0.933555	0.930947	0.00260798	0.174317	0.931369	0.933135	-0.00176635	0.485988	0.933061	0.931582	0.00147914	0.345994
cg04026747	0.928158	0.929119	-0.000961441	0.562584	0.928006	0.929079	-0.00107253	0.61796	0.928668	0.928735	-6.73235e-05	0.963655
cg19709095	0.902104	0.902161	-5.74994e-05	0.975543	0.902265	0.901614	0.000651439	0.786908	0.902285	0.90219	9.54445e-05	0.943539
cg17848797	0.729965	0.722835	0.00713015	0.0893	0.737397	0.715988	0.0214087	6.48189e-05	0.723264	0.729993	-0.00672852	0.0407078
cg22725197	0.915881	0.914769	0.00111265	0.643121	0.912497	0.918321	-0.00582406	0.0649667	0.915614	0.915349	0.000265043	0.883724
cg15578176	0.916839	0.916735	0.000103832	0.95251	0.916702	0.916718	-1.58301e-05	0.993922	0.918541	0.915028	0.003513	0.0188302
cg04296903	0.966731	0.965843	0.000887705	0.617204	0.966679	0.965906	0.000772212	0.734029	0.965852	0.966705	-0.000852357	0.524148
cg19816994	0.920428	0.919238	0.00118933	0.483526	0.919345	0.920408	-0.00106364	0.510973	0.920064	0.919717	0.000347345	0.735811
cg24658349	0.919782	0.918547	0.00123526	0.520878	0.920085	0.918352	0.00173313	0.515021	0.916931	0.921453	-0.00452236	0.00302893
cg02859098	0.924708	0.922708	0.00199962	0.547544	0.924604	0.922929	0.00167535	0.718211	0.924154	0.923562	0.000591671	0.829443
cg22009470	0.914454	0.915127	-0.000673298	0.810366	0.912823	0.91672	-0.0038975	0.397867	0.914373	0.914829	-0.000456013	0.867677
cg17599045	0.887824	0.885729	0.00209457	0.722872	0.884148	0.889517	-0.00536848	0.570665	0.887463	0.886419	0.00104349	0.567332
cg16045223	0.874919	0.873519	0.00139987	0.696038	0.869162	0.879421	-0.0102593	0.0351706	0.87394	0.874418	-0.000478115	0.862824
cg23891364	0.762451	0.759214	0.00323709	0.100221	0.765274	0.756901	0.00837293	0.00702926	0.76213	0.759194	0.00293553	0.0265792
cg21864845	0.106489	0.107476	-0.000986507	0.575033	0.107297	0.108512	-0.00121534	0.589473	0.106251	0.107604	-0.00135281	0.339683
cg02913364	0.118486	0.117287	0.00119844	0.487618	0.116786	0.118858	-0.00207157	0.359664	0.11809	0.117609	0.000480986	0.700532
cg16717690	0.0981391	0.0987877	-0.000648625	0.820953	0.0963748	0.10061	-0.00423515	0.275879	0.100818	0.0968947	0.00392369	0.0365249
cg02581421	0.0865348	0.086027	0.000507824	0.851388	0.087389	0.0848968	0.00249212	0.463929	0.0887827	0.0835693	0.00521345	0.0162189
cg03322129	0.0575727	0.0561476	0.00142514	0.149382	0.0566424	0.05734	-0.000697591	0.552088	0.0561971	0.0574912	-0.0012941	0.136123
cg01794932	0.0669944	0.066689	0.000305371	0.749324	0.0671318	0.0667241	0.000407678	0.728026	0.0669747	0.0666588	0.00031588	0.690803
cg26163375	0.0876999	0.0885653	-0.000865455	0.672101	0.0872614	0.0894032	-0.00214173	0.435343	0.089585	0.0861028	0.00348212	0.042434
cg22670128	0.798574	0.795702	0.00287193	0.3179	0.799113	0.794599	0.00451483	0.238757	0.798883	0.795168	0.00371554	0.11387
cg00942814	0.867088	0.867867	-0.000778844	0.842147	0.868557	0.866836	0.00172086	0.741491	0.86554	0.870125	-0.00458543	0.144419
cg07812848	0.908426	0.907736	0.000689305	0.855516	0.906553	0.909673	-0.00311965	0.496761	0.909939	0.906739	0.00319925	0.290713
cg19861048	0.82682	0.827037	-0.00021701	0.928034	0.82781	0.825478	0.00233236	0.458499	0.830023	0.823729	0.00629339	0.000323988
cg13587552	0.809488	0.812103	-0.00261433	0.282947	0.811036	0.810352	0.00068411	0.877875	0.812374	0.809312	0.00306219	0.112901
cg11229611	0.788443	0.787811	0.000632252	0.794285	0.790869	0.785373	0.00549604	0.119622	0.792376	0.78406	0.00831625	9.52504e-06
cg06909630	0.744599	0.744188	0.000411486	0.869921	0.748697	0.739887	0.00881027	0.00978491	0.744886	0.743993	0.000892915	0.650413
cg00825734	0.719784	0.724138	-0.00435349	0.114935	0.727242	0.716593	0.0106498	0.0135324	0.725525	0.718299	0.0072254	0.00827465
cg22421766	0.234524	0.228531	0.00599229	0.0967426	0.2393	0.224684	0.014616	0.00108651	0.228269	0.234981	-0.00671217	0.00076732
cg24576260	0.465151	0.461717	0.00343349	0.399803	0.470253	0.456365	0.013888	0.00425588	0.460843	0.466038	-0.00519478	0.0376744
cg24852892	0.918232	0.917572	0.000660224	0.780481	0.91819	0.917635	0.00055449	0.874673	0.920328	0.91559	0.00473862	0.0215941
cg22225577	0.778361	0.779499	-0.00113816	0.649698	0.778559	0.779265	-0.000706033	0.891717	0.779618	0.778781	0.000836399	0.690935
cg10119342	0.643748	0.644967	-0.00121823	0.648473	0.646948	0.642023	0.00492487	0.233727	0.647269	0.641073	0.00619604	0.00686861
cg16995668	0.793312	0.792583	0.000728826	0.787234	0.795766	0.789526	0.00624021	0.175299	0.794951	0.790519	0.00443196	0.0136653
cg09870910	0.917572	0.916356	0.00121628	0.491997	0.914615	0.919314	-0.00469884	0.109979	0.917142	0.916668	0.000473423	0.793465
cg25151559	0.758116	0.761387	-0.00327101	0.348325	0.755047	0.764229	-0.00918235	0.0252913	0.760294	0.759187	0.00110702	0.509061
cg20674014	0.536513	0.53715	-0.00063715	0.856556	0.528619	0.544979	-0.0163599	6.78269e-05	0.533408	0.53889	-0.00548166	0.00890099
cg18224942	0.507406	0.508689	-0.00128309	0.617718	0.506222	0.509488	-0.00326657	0.402837	0.506907	0.508554	-0.00164747	0.16719
cg15683497	0.863113	0.860773	0.00233914	0.172896	0.860217	0.863687	-0.00347041	0.0999015	0.861654	0.862296	-0.00064174	0.45493
cg20978193	0.460279	0.459956	0.00032394	0.922541	0.451513	0.468089	-0.0165764	7.37736e-05	0.460656	0.459522	0.00113368	0.500044
cg16380285	0.876001	0.875295	0.000706017	0.673852	0.875015	0.876021	-0.00100567	0.66793	0.87587	0.8753	0.000569975	0.685275
cg15994839	0.915561	0.915564	-2.79898e-06	0.998521	0.916577	0.914366	0.00221059	0.251838	0.916739	0.914463	0.00227627	0.0734445
cg21265287	0.940942	0.939315	0.00162683	0.2487	0.9403	0.939966	0.000334212	0.830965	0.940089	0.940527	-0.000438034	0.648488
cg02506501	0.8835	0.883093	0.000406627	0.820183	0.884298	0.882214	0.00208347	0.364332	0.884996	0.881803	0.00319356	0.0248341
cg06818047	0.879728	0.878426	0.00130143	0.329585	0.878054	0.879922	-0.00186716	0.268997	0.878565	0.879556	-0.000990814	0.219083
cg22161575	0.567949	0.56317	0.0047788	0.0219142	0.562837	0.567815	-0.00497785	0.0732672	0.56289	0.567748	-0.00485758	0.000487571
cg03003335	0.911864	0.911726	0.000137241	0.945168	0.910316	0.912862	-0.00254546	0.12636	0.911256	0.912247	-0.000990829	0.335869
cg01937247	0.836091	0.835635	0.00045637	0.84916	0.834121	0.837305	-0.00318381	0.302451	0.835764	0.835632	0.000132091	0.957829
cg01515136	0.80546	0.805065	0.000395412	0.904197	0.799654	0.809839	-0.0101855	0.0200257	0.803027	0.807482	-0.00445461	0.0497739
cg17026072	0.955778	0.95529	0.000488369	0.776895	0.953509	0.957543	-0.00403472	0.0504272	0.954633	0.956202	-0.00156961	0.20908
cg10093859	0.944463	0.944377	8.61067e-05	0.980749	0.945171	0.943612	0.00155864	0.71004	0.943346	0.945061	-0.00171518	0.183292
cg25106100	0.907479	0.906444	0.00103524	0.483614	0.905902	0.908048	-0.00214646	0.321872	0.907484	0.906451	0.00103369	0.462473
cg03001234	0.831417	0.831436	-1.86219e-05	0.99526	0.826968	0.83636	-0.00939152	0.308529	0.83222	0.831487	0.000732965	0.679863
cg27543922	0.937428	0.935732	0.00169575	0.0746272	0.936346	0.936638	-0.000291592	0.829978	0.936722	0.936398	0.000324467	0.63225
cg18163062	0.866683	0.865418	0.00126441	0.455574	0.867955	0.863766	0.004189	0.0779145	0.866716	0.866001	0.000715112	0.635854
cg14529643	0.804773	0.803296	0.00147669	0.491208	0.804765	0.803635	0.00112915	0.684494	0.804656	0.804324	0.000332607	0.858766
cg19414302	0.871724	0.869622	0.00210229	0.29417	0.870876	0.870182	0.000693842	0.77796	0.870947	0.870466	0.000481079	0.77837
cg22675767	0.624814	0.623931	0.000882931	0.73896	0.62953	0.619201	0.0103287	0.0062807	0.626237	0.622317	0.0039203	0.0710686
cg06981504	0.827848	0.828715	-0.000867044	0.860965	0.829211	0.827239	0.00197245	0.770702	0.826839	0.828504	-0.00166541	0.769071
cg06759632	0.886477	0.885635	0.000841415	0.64199	0.883539	0.888306	-0.0047672	0.0948573	0.88608	0.885945	0.000135649	0.935654
cg17405058	0.916701	0.917165	-0.000464473	0.795481	0.918529	0.915306	0.00322246	0.166051	0.917036	0.916947	8.9179e-05	0.948361
cg17712416	0.882358	0.880816	0.00154177	0.345088	0.879615	0.883521	-0.0039061	0.0573303	0.882233	0.881111	0.00112176	0.247279
cg25203980	0.877926	0.876921	0.00100434	0.615384	0.877456	0.87744	1.51188e-05	0.995566	0.878759	0.876279	0.00247986	0.195721
cg02953397	0.850794	0.85095	-0.000155511	0.932632	0.852927	0.848727	0.00419979	0.12633	0.851507	0.850168	0.00133913	0.39799
cg18565510	0.765852	0.765848	3.8752e-06	0.998656	0.767456	0.763886	0.00356999	0.304153	0.7674	0.763925	0.00347452	0.0572403
cg27185793	0.527792	0.524226	0.0035659	0.19386	0.535058	0.516831	0.018227	2.27348e-06	0.52691	0.525487	0.00142266	0.548541
cg09556527	0.771806	0.770674	0.00113201	0.633035	0.77099	0.771784	-0.000794309	0.823466	0.775253	0.767601	0.00765205	7.43123e-05
cg07181952	0.735612	0.727617	0.00799544	0.00038613	0.736014	0.728261	0.00775292	0.0160217	0.733848	0.730864	0.00298316	0.11307
cg26333156	0.083591	0.0846521	-0.00106108	0.599838	0.0842824	0.0840471	0.000235202	0.915813	0.0858633	0.0829481	0.00291523	0.0551881
cg00262415	0.0630582	0.0631297	-7.14625e-05	0.958013	0.0642832	0.0618356	0.00244763	0.173287	0.0634324	0.0629655	0.000466926	0.652484
cg27440283	0.114273	0.11386	0.000412203	0.771195	0.117145	0.111136	0.00600901	0.00102108	0.11333	0.114913	-0.00158289	0.212592
cg00086266	0.126355	0.126619	-0.000264406	0.939203	0.127955	0.125062	0.00289311	0.503989	0.129828	0.123851	0.00597741	0.00182052
cg19323338	0.0877951	0.0878345	-3.93468e-05	0.981296	0.0868883	0.088768	-0.00187972	0.381603	0.0868502	0.08873	-0.0018798	0.114051
cg24157952	0.0971251	0.0942836	0.00284145	0.465915	0.0958534	0.0957771	7.63035e-05	0.987369	0.0995052	0.0926457	0.00685952	0.0294738
cg15042692	0.105379	0.107318	-0.00193958	0.494446	0.108037	0.105108	0.00292867	0.432785	0.1072	0.104134	0.00306557	0.168367
cg07425625	0.0698629	0.0691714	0.000691427	0.71958	0.0727055	0.066582	0.00612357	0.0207278	0.0696791	0.0689405	0.000738635	0.638308
cg04840417	0.0721741	0.0707733	0.00140088	0.602237	0.0719671	0.0711263	0.000840727	0.83333	0.0742364	0.0692558	0.00498062	0.0513285
cg16887862	0.0941177	0.0928915	0.00122627	0.44109	0.0927026	0.0941819	-0.00147928	0.493978	0.092652	0.0940958	-0.00144389	0.266872
cg18224588	0.0695814	0.0691525	0.00042895	0.830217	0.0670388	0.0718422	-0.00480345	0.0582829	0.0701322	0.0688723	0.00125987	0.416779
cg14488957	0.121447	0.120125	0.00132183	0.420421	0.122291	0.119667	0.00262389	0.249065	0.120127	0.121632	-0.00150482	0.221239
cg06085743	0.829085	0.828355	0.000729934	0.355658	0.827612	0.830119	-0.00250622	0.0328434	0.829627	0.828113	0.00151349	0.00604619
cg05397202	0.559675	0.556928	0.00274717	0.195453	0.560444	0.556463	0.0039814	0.219202	0.558161	0.557599	0.000562787	0.768346
cg23931819	0.900414	0.900123	0.000291188	0.723197	0.902007	0.898681	0.00332603	0.0370863	0.901279	0.899497	0.00178199	0.0296361
cg02506753	0.783662	0.784506	-0.000844032	0.75081	0.787221	0.781149	0.00607255	0.127748	0.785647	0.782202	0.00344482	0.138006
cg05362521	0.889911	0.887676	0.0022352	0.170465	0.888655	0.888432	0.000223554	0.916331	0.890215	0.887251	0.0029643	0.0288069
cg05724097	0.864526	0.864134	0.000392536	0.845761	0.865314	0.863299	0.00201506	0.398872	0.864207	0.865102	-0.000894604	0.614661
cg26369180	0.847813	0.848429	-0.000616525	0.752692	0.847027	0.848985	-0.0019577	0.4145	0.849011	0.847033	0.00197795	0.194703
cg19383909	0.886272	0.885808	0.000464158	0.806893	0.886493	0.885358	0.00113493	0.646128	0.886598	0.885582	0.00101664	0.514803
cg26576041	0.869682	0.86975	-6.79482e-05	0.916845	0.869445	0.870023	-0.000577628	0.592857	0.869763	0.869639	0.000123659	0.831761
cg11847126	0.807291	0.807821	-0.000530263	0.849157	0.804351	0.811073	-0.0067218	0.0551162	0.804868	0.809507	-0.0046391	0.0166544
cg15736449	0.7717	0.77054	0.00116056	0.572358	0.774406	0.767773	0.00663294	0.0206558	0.769886	0.771517	-0.00163081	0.358179
cg23689441	0.832379	0.83308	-0.000700821	0.733288	0.831263	0.834155	-0.00289248	0.359305	0.833075	0.832293	0.000782876	0.68175
cg17709975	0.89046	0.891498	-0.00103806	0.604333	0.891302	0.89063	0.000671177	0.793259	0.892077	0.889646	0.0024314	0.109177
cg10435967	0.911849	0.911489	0.000360768	0.827367	0.912004	0.911129	0.000875123	0.67518	0.912058	0.911212	0.000846596	0.470816
cg08663263	0.962247	0.961379	0.000868049	0.513192	0.96085	0.962725	-0.00187467	0.302318	0.96159	0.962028	-0.000438463	0.663534
cg10206052	0.846559	0.845671	0.000887454	0.738618	0.843357	0.848447	-0.00508965	0.024811	0.844121	0.8477	-0.00357913	0.0549548
cg08939275	0.904634	0.906508	-0.00187435	0.48925	0.903045	0.907922	-0.004877	0.00700367	0.90646	0.904845	0.00161486	0.389144
cg16527939	0.748803	0.7458	0.003003	0.261622	0.745263	0.748991	-0.00372768	0.245713	0.746776	0.747108	-0.000332088	0.819437
cg04926200	0.867025	0.866439	0.000585613	0.740033	0.865857	0.867496	-0.00163877	0.49067	0.868824	0.864356	0.00446853	0.00204118
cg12609142	0.892499	0.892611	-0.000111904	0.959676	0.89252	0.892733	-0.000212933	0.943597	0.892085	0.893086	-0.00100108	0.552547
cg15901950	0.878112	0.878429	-0.000317498	0.871985	0.877238	0.87916	-0.00192168	0.467196	0.879294	0.877129	0.00216498	0.156194
cg12046908	0.927703	0.927536	0.000167494	0.922112	0.929577	0.925988	0.00358985	0.0955274	0.927354	0.928299	-0.00094437	0.48106
cg26831087	0.783439	0.784177	-0.000738276	0.808532	0.785059	0.783132	0.00192753	0.602282	0.784495	0.782904	0.00159028	0.465808
cg21197375	0.147802	0.148638	-0.000836037	0.850693	0.149172	0.14759	0.00158169	0.775676	0.150883	0.14616	0.00472253	0.0429452
cg20236831	0.102256	0.105311	-0.00305454	0.426015	0.107435	0.100123	0.00731148	0.103127	0.102342	0.105792	-0.00345007	0.262662
cg13183628	0.0482434	0.0500165	-0.00177311	0.301465	0.0492	0.0492443	-4.43318e-05	0.983787	0.0488299	0.0492651	-0.000435189	0.721122
cg06038049	0.0449883	0.0451792	-0.00019086	0.919081	0.0468459	0.0432907	0.00355521	0.169042	0.0443668	0.0456776	-0.00131076	0.36639
cg17612270	0.083852	0.0841394	-0.000287375	0.821467	0.0827225	0.0853934	-0.00267086	0.0944516	0.0835609	0.0844044	-0.000843452	0.378658
cg22397910	0.114579	0.115176	-0.000596905	0.799183	0.114068	0.116218	-0.00215065	0.565079	0.114482	0.114249	0.000233005	0.898259
cg04232698	0.349671	0.3534	-0.00372803	0.458835	0.352908	0.351173	0.00173557	0.791988	0.356449	0.348147	0.008302	0.000379424
cg19827148	0.0758245	0.0756426	0.000181971	0.955277	0.0712877	0.0803118	-0.00902407	0.0444868	0.0743802	0.0772789	-0.00289875	0.194939
cg06520508	0.793714	0.792418	0.0012962	0.604946	0.795467	0.79064	0.00482735	0.210963	0.79591	0.789914	0.0059961	0.00111701
cg17970390	0.683721	0.683459	0.000262325	0.915442	0.683006	0.684238	-0.0012321	0.741188	0.684999	0.68207	0.00292912	0.144775
cg05598010	0.711612	0.724214	-0.0126026	0.00151792	0.702924	0.731916	-0.0289918	9.95802e-07	0.719074	0.716478	0.00259623	0.398852
cg16255279	0.909572	0.910964	-0.00139238	0.390609	0.910304	0.910184	0.000120781	0.958089	0.909967	0.910543	-0.000575783	0.662601
cg22622472	0.912114	0.911763	0.000351438	0.706645	0.91327	0.91063	0.00264017	0.039112	0.911696	0.91206	-0.000364148	0.55384
cg16432326	0.857217	0.85717	4.68808e-05	0.984901	0.859938	0.854609	0.00532957	0.0872679	0.856652	0.857481	-0.000829448	0.698593
cg07394827	0.844672	0.842632	0.00204039	0.41505	0.84091	0.846316	-0.00540672	0.0632335	0.844591	0.842448	0.00214323	0.218675
cg02625725	0.657182	0.65451	0.00267151	0.231547	0.659406	0.652688	0.00671885	0.0192181	0.65589	0.655498	0.000391292	0.827372
cg16590012	0.876605	0.876598	7.12946e-06	0.996084	0.876836	0.87627	0.000565761	0.705279	0.876012	0.876954	-0.000941417	0.0731834
cg20705390	0.851478	0.851181	0.000296943	0.897847	0.850409	0.851733	-0.00132343	0.69979	0.853387	0.849431	0.00395611	0.0288644
cg04981007	0.850235	0.85101	-0.000774893	0.782004	0.849366	0.851909	-0.00254281	0.393038	0.852612	0.848521	0.00409098	0.0237185
cg16430279	0.841011	0.838975	0.00203644	0.57409	0.841336	0.838615	0.00272021	0.729233	0.845436	0.834468	0.0109684	0.195139
cg24252805	0.705213	0.705329	-0.000116013	0.96612	0.705833	0.704263	0.00157064	0.704473	0.707484	0.702832	0.00465247	0.0160254
cg07346648	0.719581	0.72097	-0.00138915	0.640017	0.719475	0.721015	-0.00154029	0.693751	0.721545	0.718676	0.00286889	0.10976
cg08037114	0.604735	0.602867	0.0018679	0.439385	0.606318	0.601154	0.00516394	0.1822	0.604268	0.602481	0.00178707	0.258333
cg04910752	0.707165	0.704853	0.00231279	0.304053	0.702635	0.709452	-0.00681672	0.137936	0.705949	0.705313	0.000635896	0.732944
cg21396988	0.892819	0.892868	-4.94589e-05	0.977547	0.890831	0.894715	-0.00388475	0.103209	0.895098	0.890317	0.00478194	0.00325043
cg06802641	0.904859	0.903312	0.00154713	0.169101	0.902696	0.905398	-0.00270247	0.10405	0.903723	0.904144	-0.000421276	0.609506
cg03402404	0.79515	0.795857	-0.000707386	0.780697	0.79572	0.795131	0.000588536	0.840727	0.796673	0.793794	0.00287931	0.186506
cg10065209	0.922207	0.922477	-0.000269356	0.806263	0.92324	0.92128	0.0019594	0.0732946	0.922234	0.922314	-7.96018e-05	0.90648
cg08621441	0.737946	0.739443	-0.00149693	0.569517	0.735175	0.742261	-0.00708631	0.0587909	0.739554	0.73681	0.0027442	0.215566
cg18386618	0.811127	0.809515	0.00161206	0.520939	0.812787	0.807872	0.00491449	0.0840822	0.810314	0.810237	7.69833e-05	0.967574
cg06395167	0.698176	0.69748	0.000696263	0.776155	0.696006	0.699872	-0.00386551	0.266482	0.698326	0.696297	0.00202857	0.308179
cg16174225	0.891887	0.892352	-0.000465123	0.58085	0.891766	0.892495	-0.000729325	0.585812	0.892916	0.891571	0.00134547	0.0127985
cg00002593	0.892277	0.893732	-0.00145581	0.526935	0.89415	0.89201	0.0021409	0.369594	0.894602	0.891517	0.00308547	0.0782372
cg11808871	0.752304	0.750013	0.00229089	0.320736	0.754522	0.748109	0.00641299	0.0498829	0.752457	0.748629	0.00382789	0.0306965
cg14911892	0.884835	0.883758	0.00107773	0.415588	0.885151	0.883405	0.00174613	0.45193	0.884741	0.883656	0.00108522	0.254356
cg08160862	0.95327	0.954776	-0.00150603	0.29995	0.953373	0.954617	-0.00124467	0.516088	0.95521	0.952955	0.00225472	0.059927
cg26351554	0.88613	0.885537	0.000592237	0.560618	0.886437	0.885302	0.00113523	0.378404	0.886177	0.885395	0.000781418	0.318194
cg24399111	0.944318	0.943871	0.000447145	0.78446	0.944816	0.94341	0.00140609	0.539206	0.944885	0.943366	0.00151947	0.283262
cg18024631	0.875208	0.873874	0.00133323	0.292375	0.873027	0.876062	-0.00303474	0.197592	0.874382	0.87483	-0.000447057	0.753065
cg07313814	0.891545	0.891224	0.000320725	0.86527	0.892778	0.88987	0.00290725	0.196068	0.891608	0.890958	0.000650004	0.661042
cg11339519	0.915166	0.914237	0.000928187	0.674779	0.916621	0.912835	0.00378609	0.215881	0.914735	0.91468	5.53034e-05	0.971759
cg00542041	0.951473	0.953008	-0.0015356	0.38762	0.953147	0.951489	0.00165831	0.494328	0.95194	0.952634	-0.000694356	0.632817
cg16575694	0.921775	0.924158	-0.00238251	0.0438028	0.921366	0.924413	-0.00304707	0.122496	0.92361	0.923319	0.000291179	0.825878
cg06646682	0.892889	0.892789	9.96091e-05	0.954848	0.891225	0.894297	-0.00307193	0.124582	0.892244	0.893207	-0.000962867	0.32101
cg12072393	0.875443	0.87466	0.000782848	0.71071	0.87585	0.874157	0.00169292	0.533251	0.874547	0.875047	-0.000500039	0.762105
cg13494355	0.89807	0.897192	0.000878056	0.446676	0.897092	0.898162	-0.00106988	0.440455	0.89724	0.898307	-0.00106723	0.214572
cg22376366	0.96035	0.960567	-0.000216982	0.899194	0.963086	0.957917	0.0051686	0.0161136	0.959852	0.961128	-0.00127634	0.317812
cg25203539	0.880814	0.880785	2.87271e-05	0.988462	0.880191	0.881041	-0.000850206	0.75507	0.881026	0.880541	0.000485842	0.725493
cg19898526	0.915521	0.914521	0.000999603	0.620988	0.916808	0.913303	0.00350463	0.197703	0.914607	0.91574	-0.00113333	0.498659
cg06649390	0.853469	0.855685	-0.00221625	0.220375	0.854837	0.854054	0.000783155	0.782011	0.855948	0.853176	0.00277157	0.0615262
cg17748182	0.846824	0.847496	-0.000672232	0.747571	0.846227	0.847679	-0.00145205	0.574243	0.846961	0.847545	-0.000584344	0.729656
cg03465880	0.973632	0.973464	0.000168092	0.870777	0.972418	0.974646	-0.00222845	0.0723842	0.972996	0.974011	-0.00101474	0.185482
cg15462203	0.900283	0.90011	0.000173864	0.929693	0.901151	0.898805	0.0023462	0.276502	0.901431	0.898913	0.00251765	0.0472237
cg10556264	0.893724	0.893735	-1.09807e-05	0.996075	0.892729	0.894522	-0.0017925	0.542805	0.89327	0.894432	-0.00116137	0.500764
cg22709966	0.876982	0.876435	0.000547223	0.799663	0.876039	0.877044	-0.00100467	0.761322	0.875494	0.877741	-0.00224688	0.129226
cg15976416	0.892956	0.891813	0.0011431	0.586943	0.891825	0.892729	-0.000903737	0.768913	0.894424	0.890408	0.0040154	0.0521124
cg17838754	0.832405	0.829884	0.00252112	0.344631	0.832401	0.829723	0.0026779	0.353719	0.831218	0.830999	0.000218974	0.917675
cg13932473	0.923647	0.920808	0.00283971	0.158067	0.923138	0.9214	0.00173851	0.522446	0.922784	0.921858	0.000925131	0.572399
cg04119843	0.106886	0.106988	-0.000101582	0.937693	0.10651	0.108082	-0.0015714	0.377627	0.105869	0.108041	-0.00217234	0.0364781
cg09236098	0.0920326	0.0913118	0.00072083	0.771526	0.092847	0.0899231	0.00292392	0.318829	0.0911839	0.0913481	-0.000164242	0.93449
cg10164137	0.0623547	0.0620715	0.000283153	0.851461	0.062607	0.0619227	0.000684378	0.708654	0.0637263	0.0610578	0.00266849	0.0162693
cg17873420	0.0666168	0.0665939	2.28898e-05	0.993368	0.0665689	0.0668533	-0.000284395	0.926378	0.0684781	0.0651331	0.003345	0.0925771
cg21679391	0.899971	0.895088	0.00488294	0.0780636	0.897515	0.897754	-0.000239196	0.949115	0.897696	0.897638	5.80087e-05	0.966136
cg21118819	0.779967	0.777346	0.00262088	0.447952	0.781815	0.775703	0.00611223	0.120626	0.780211	0.777016	0.00319513	0.00329445
cg11414742	0.501608	0.49756	0.00404837	0.039433	0.503116	0.496262	0.0068531	0.00578789	0.499979	0.499092	0.000886891	0.531825
cg15472728	0.320825	0.320467	0.000358308	0.880817	0.320594	0.320842	-0.000247969	0.943496	0.319694	0.321892	-0.00219834	0.104573
cg14270725	0.332984	0.335503	-0.00251862	0.339174	0.336333	0.33184	0.00449388	0.301027	0.332747	0.335591	-0.00284407	0.142848
cg15386434	0.374826	0.375847	-0.00102174	0.768726	0.372943	0.37742	-0.00447629	0.42127	0.376753	0.373942	0.0028109	0.206763
cg14793596	0.269912	0.268059	0.00185236	0.738436	0.267981	0.269247	-0.00126533	0.892529	0.267069	0.270692	-0.00362278	0.458995
cg07284273	0.182045	0.184827	-0.002782	0.440597	0.179785	0.186841	-0.00705629	0.216208	0.183891	0.182851	0.00104002	0.662283
cg25063151	0.295279	0.296824	-0.00154536	0.846723	0.28763	0.301659	-0.0140292	0.290763	0.29881	0.290757	0.0080522	0.127887
cg19436320	0.233485	0.236252	-0.00276686	0.556233	0.234602	0.234149	0.000453036	0.950615	0.235093	0.233743	0.00135028	0.558011
cg00040588	0.27129	0.275289	-0.00399908	0.402438	0.2669	0.278821	-0.0119208	0.0874772	0.274303	0.271732	0.00257142	0.294011
cg22691336	0.81266	0.812761	-0.000100765	0.939513	0.814969	0.810542	0.00442734	0.146828	0.812595	0.812902	-0.000306543	0.819398
cg27399052	0.226942	0.227048	-0.000105866	0.968226	0.225486	0.229039	-0.00355263	0.577246	0.223394	0.230793	-0.00739944	7.7133e-05
cg12478066	0.228303	0.232256	-0.00395298	0.285752	0.227914	0.232817	-0.0049026	0.38422	0.228616	0.232113	-0.00349711	0.162582
cg23036947	0.331292	0.33007	0.00122148	0.653471	0.329924	0.331968	-0.00204387	0.561041	0.333994	0.327765	0.00622891	0.000409246
cg17132079	0.483692	0.482796	0.000896111	0.754	0.487533	0.478878	0.00865491	0.0188026	0.482048	0.484353	-0.00230509	0.182983
cg01198994	0.801521	0.803778	-0.00225752	0.366205	0.800556	0.804714	-0.00415837	0.2472	0.803161	0.802177	0.000983063	0.612923
cg23973885	0.585615	0.589647	-0.00403188	0.271446	0.57502	0.599566	-0.0245454	1.31267e-09	0.590079	0.58494	0.00513915	0.0423356
cg13393580	0.858253	0.858405	-0.000152387	0.905385	0.859241	0.857064	0.00217707	0.36299	0.85767	0.858342	-0.000671186	0.5436
cg26108719	0.849553	0.848435	0.00111863	0.635845	0.850262	0.848014	0.0022477	0.422988	0.850997	0.847568	0.00342894	0.237092
cg13354934	0.465977	0.461288	0.00468887	0.238007	0.466893	0.46071	0.00618267	0.406581	0.462243	0.465235	-0.00299119	0.361021
cg20426768	0.772696	0.774902	-0.00220647	0.395347	0.772316	0.774991	-0.00267492	0.574394	0.771858	0.775533	-0.00367463	0.090051
cg24153574	0.697381	0.697775	-0.000394226	0.883622	0.701074	0.694071	0.00700331	0.16853	0.698954	0.69599	0.00296302	0.231145
cg21165029	0.520564	0.519166	0.00139801	0.765716	0.519539	0.521149	-0.00161069	0.792438	0.515607	0.524521	-0.00891335	0.00986769
cg03400623	0.591237	0.590759	0.000478054	0.904304	0.591842	0.590234	0.0016084	0.754086	0.589503	0.593065	-0.00356165	0.196292
cg22109675	0.510267	0.503289	0.0069778	0.145231	0.514104	0.499873	0.0142315	0.0878323	0.504163	0.509844	-0.00568071	0.0924112
cg15492552	0.432281	0.432264	1.72313e-05	0.996125	0.436482	0.428233	0.00824851	0.119506	0.430684	0.43423	-0.00354581	0.168137
cg05387269	0.159758	0.150037	0.00972126	0.0217848	0.166084	0.144282	0.0218013	0.000131365	0.15621	0.153896	0.00231345	0.44232
cg14992101	0.181309	0.184983	-0.00367453	0.0860607	0.181515	0.185199	-0.00368396	0.225015	0.183067	0.18328	-0.000212593	0.912198
cg09864992	0.82892	0.829705	-0.000785144	0.661428	0.827405	0.831072	-0.00366636	0.137452	0.830307	0.828088	0.00221862	0.165003
cg14094639	0.885358	0.884796	0.000561684	0.583449	0.886945	0.883211	0.00373389	0.0130924	0.885816	0.884362	0.00145481	0.0856299
cg06203720	0.425702	0.419566	0.0061362	0.0303363	0.426813	0.419578	0.00723569	0.0467553	0.422642	0.422226	0.00041642	0.837274
cg01508988	0.37516	0.377799	-0.00263906	0.30406	0.380818	0.371881	0.0089364	0.0131658	0.378423	0.373829	0.00459397	0.00582859
cg07395004	0.101741	0.100155	0.00158528	0.236352	0.102345	0.0998139	0.00253081	0.21621	0.100341	0.101732	-0.00139146	0.208531
cg19871494	0.287112	0.288826	-0.00171381	0.772845	0.289833	0.286181	0.00365191	0.600367	0.28541	0.290184	-0.00477458	0.225665
cg15604233	0.0942318	0.0946859	-0.000454153	0.893049	0.0972204	0.0918263	0.00539412	0.212767	0.0938173	0.0954909	-0.00167351	0.495006
cg19823490	0.106793	0.107797	-0.00100336	0.708395	0.105528	0.108827	-0.00329854	0.282599	0.106545	0.108112	-0.00156719	0.430227
cg15617543	0.056433	0.0566189	-0.000185829	0.879469	0.0559312	0.0571529	-0.00122172	0.454245	0.0563383	0.0567252	-0.000386887	0.741748
cg02144516	0.632769	0.629795	0.00297367	0.321399	0.63772	0.625161	0.0125592	0.00210923	0.631085	0.6309	0.00018521	0.930473
cg26865478	0.865301	0.86518	0.000121799	0.950502	0.869023	0.861504	0.00751864	0.00371973	0.865091	0.865239	-0.000148203	0.921314
cg12033178	0.917846	0.919007	-0.0011601	0.527929	0.916028	0.920573	-0.0045448	0.0560323	0.918363	0.91815	0.00021237	0.862936
cg08158776	0.900298	0.900888	-0.000589637	0.763074	0.903808	0.897322	0.00648558	0.0139526	0.902246	0.898793	0.0034524	0.040309
cg04880874	0.940829	0.939736	0.00109255	0.726237	0.941065	0.939485	0.00157972	0.703148	0.940539	0.940023	0.000515507	0.634858
cg15588177	0.956546	0.957468	-0.000922774	0.657677	0.956319	0.957784	-0.00146514	0.571383	0.955755	0.958323	-0.00256765	0.11441
cg22232737	0.886395	0.886225	0.000170241	0.922437	0.886215	0.886283	-6.83428e-05	0.97477	0.885802	0.886629	-0.000826876	0.511065
cg01006034	0.908723	0.908501	0.000221569	0.900328	0.907749	0.909482	-0.00173287	0.46338	0.909483	0.907928	0.00155475	0.26478
cg23621766	0.936066	0.936264	-0.000198649	0.887721	0.93688	0.93546	0.00141975	0.440589	0.936007	0.936148	-0.000140789	0.903223
cg06903451	0.879806	0.879648	0.000157851	0.933774	0.878508	0.880788	-0.00227959	0.25453	0.882089	0.877352	0.00473755	0.000724689
cg23209302	0.905071	0.905042	2.98732e-05	0.983443	0.904454	0.905533	-0.00107867	0.563665	0.905665	0.904581	0.00108462	0.344065
cg01399319	0.912674	0.912872	-0.000198417	0.899597	0.911449	0.913861	-0.00241116	0.229261	0.912198	0.91326	-0.00106239	0.349357
cg17014728	0.89732	0.898225	-0.000904611	0.610736	0.897895	0.897542	0.000352258	0.871452	0.898316	0.897204	0.00111185	0.359888
cg22389936	0.91801	0.91773	0.000280264	0.900943	0.917098	0.918586	-0.00148784	0.546901	0.919727	0.91609	0.00363696	0.0446681
cg04481810	0.880308	0.880632	-0.000324504	0.858968	0.88013	0.880577	-0.00044754	0.862556	0.880598	0.880455	0.000142949	0.922977
cg11811184	0.908658	0.908026	0.000631927	0.735463	0.908346	0.90822	0.000126492	0.955649	0.907943	0.908453	-0.000510154	0.691051
cg24837149	0.263399	0.254485	0.00891446	0.0609636	0.277594	0.242116	0.0354783	1.28228e-08	0.258415	0.259391	-0.000975373	0.748413
cg16278124	0.119155	0.120311	-0.0011553	0.515034	0.118147	0.121568	-0.00342137	0.1451	0.119343	0.120386	-0.0010429	0.393193
cg06817090	0.131795	0.133322	-0.00152631	0.544394	0.133141	0.132688	0.000453079	0.909167	0.134556	0.129305	0.00525177	0.00724583
cg16573386	0.0712001	0.0702514	0.000948748	0.491426	0.0693093	0.0721319	-0.0028226	0.0892515	0.0696623	0.0717887	-0.00212638	0.030319
cg17397377	0.153962	0.154383	-0.00042088	0.861807	0.153032	0.155196	-0.00216454	0.531601	0.155807	0.152919	0.00288739	0.173578
cg08470185	0.0413774	0.0423664	-0.000989017	0.538525	0.0418341	0.042147	-0.000312845	0.886779	0.0432103	0.0404551	0.0027552	0.0523541
cg13053783	0.0498356	0.0505095	-0.000673825	0.760568	0.0490725	0.0511014	-0.00202893	0.419461	0.050771	0.0492445	0.00152655	0.408654
cg15130241	0.0431647	0.0444269	-0.00126222	0.527929	0.0439241	0.0436094	0.000314726	0.908648	0.0449885	0.0423656	0.00262291	0.123841
cg25842896	0.0625356	0.0632128	-0.000677195	0.532115	0.0638643	0.0619305	0.00193376	0.11669	0.0635003	0.0624527	0.0010476	0.119115
cg00173405	0.0804467	0.0803241	0.000122641	0.939908	0.0798428	0.0811281	-0.00128527	0.550764	0.0807581	0.0802569	0.000501209	0.662854
cg03943717	0.0586961	0.0590734	-0.000377345	0.763379	0.0581376	0.059603	-0.00146545	0.384832	0.059884	0.0579642	0.00191986	0.0348713
cg23437836	0.108872	0.109347	-0.000475365	0.743098	0.108353	0.110144	-0.00179157	0.456237	0.109449	0.108741	0.000708106	0.603453
cg00968800	0.13843	0.136186	0.00224461	0.549846	0.145765	0.129712	0.0160531	0.000476058	0.137285	0.137251	3.33969e-05	0.990837
cg09064061	0.765452	0.764474	0.000978911	0.726735	0.768047	0.761658	0.0063887	0.153249	0.766325	0.763038	0.00328629	0.108299
cg04903146	0.72402	0.720148	0.00387175	0.153417	0.719341	0.724838	-0.00549765	0.178795	0.721957	0.722231	-0.000274646	0.887296
cg24399028	0.90078	0.900092	0.000687955	0.729558	0.898983	0.901843	-0.00285915	0.187138	0.899769	0.901057	-0.00128839	0.324061
cg14795268	0.399521	0.396127	0.00339491	0.367862	0.393896	0.402386	-0.00849008	0.205352	0.396853	0.399569	-0.00271568	0.489017
cg21439539	0.0586282	0.0583678	0.000260397	0.903436	0.0583942	0.0587253	-0.000331169	0.906763	0.0584999	0.0586977	-0.000197841	0.907866
cg20275133	0.0844783	0.0852707	-0.000792345	0.592871	0.0848597	0.0848083	5.1331e-05	0.980623	0.0852745	0.0845558	0.00071866	0.447287
cg16728516	0.0461189	0.0450874	0.00103153	0.573412	0.0455861	0.0457714	-0.000185294	0.941084	0.0443245	0.046839	-0.00251443	0.0956008
cg25769755	0.0656223	0.0633091	0.00231324	0.425449	0.0640773	0.0649729	-0.000895587	0.800327	0.0652596	0.0634072	0.00185243	0.38866
cg11993086	0.059982	0.0615756	-0.00159353	0.270303	0.059387	0.0620755	-0.00268851	0.151939	0.0610875	0.0603531	0.000734326	0.5168
cg05595602	0.0456495	0.0489822	-0.00333272	0.197266	0.0504273	0.0441689	0.00625844	0.0714003	0.0493327	0.0454498	0.00388291	0.0685145
cg25397779	0.0589889	0.0580668	0.000922139	0.387833	0.0574608	0.059647	-0.00218619	0.110896	0.0588684	0.0583742	0.000494204	0.561193
cg04230662	0.106562	0.107636	-0.00107421	0.487467	0.106042	0.108373	-0.00233047	0.291779	0.106259	0.108011	-0.00175244	0.131515
cg12525514	0.171494	0.17435	-0.00285557	0.758569	0.168957	0.177149	-0.0081918	0.501002	0.175067	0.172137	0.00292937	0.777601
cg25939543	0.897128	0.898339	-0.00121151	0.374443	0.895833	0.899737	-0.00390407	0.0524637	0.897851	0.898074	-0.000222796	0.80283
cg16661858	0.919762	0.916946	0.00281521	0.225843	0.919938	0.916678	0.00326062	0.234973	0.918294	0.9181	0.000193935	0.914181
cg00009834	0.835237	0.834595	0.00064187	0.814178	0.833502	0.836069	-0.00256639	0.456282	0.835409	0.833954	0.00145457	0.468198
cg27295412	0.888029	0.889349	-0.00132078	0.461222	0.887335	0.889997	-0.00266166	0.283106	0.888203	0.889096	-0.000893073	0.568459
cg00294152	0.635687	0.633612	0.0020755	0.699667	0.630742	0.639354	-0.00861211	0.22022	0.632445	0.63775	-0.00530515	0.0221004
cg00060374	0.81829	0.813678	0.00461197	0.0585746	0.819794	0.812088	0.00770675	0.0297664	0.81501	0.816245	-0.00123492	0.522419
cg17507949	0.771533	0.770785	0.000748028	0.800501	0.766691	0.77571	-0.00901925	0.0446421	0.769794	0.772153	-0.00235917	0.403886
cg23894219	0.837124	0.838218	-0.0010939	0.646559	0.8377	0.837397	0.000302899	0.915311	0.841195	0.834308	0.00688715	0.000258954
cg15633699	0.832117	0.837026	-0.00490873	0.0536966	0.828515	0.840331	-0.0118163	0.000355713	0.837072	0.831884	0.00518816	0.00494864
cg10380643	0.738204	0.739535	-0.00133097	0.598733	0.732151	0.745433	-0.0132817	0.000383595	0.741808	0.735916	0.00589203	0.00376935
cg15081886	0.840512	0.841485	-0.000972526	0.660303	0.841303	0.840657	0.000645798	0.817739	0.842278	0.839631	0.00264642	0.112209
cg15823872	0.859307	0.858507	0.00079976	0.717004	0.858488	0.859234	-0.000746039	0.78256	0.859585	0.858242	0.00134275	0.477356
cg24555071	0.729427	0.730485	-0.0010581	0.671354	0.726752	0.733387	-0.00663404	0.0468825	0.730685	0.729945	0.000740061	0.701681
cg12286462	0.896429	0.897039	-0.000610048	0.769413	0.896086	0.897168	-0.00108235	0.622923	0.897337	0.89624	0.00109632	0.548331
cg01721822	0.849006	0.849489	-0.000483667	0.816708	0.852241	0.846393	0.00584845	0.0425479	0.851491	0.847086	0.00440499	0.00909954
cg21285198	0.710744	0.714249	-0.00350518	0.256285	0.707098	0.717912	-0.0108141	0.0132859	0.71383	0.710629	0.00320088	0.152674
cg00305774	0.891001	0.893722	-0.00272049	0.187759	0.886636	0.897564	-0.0109279	5.88054e-06	0.892624	0.891815	0.000809395	0.585632
cg22517356	0.632444	0.636353	-0.00390953	0.198362	0.625256	0.6433	-0.0180448	1.7977e-05	0.637072	0.63082	0.00625236	0.0118208
cg09368716	0.642766	0.634902	0.00786408	0.00634163	0.63456	0.642379	-0.00781825	0.0533738	0.635055	0.640745	-0.00569013	0.00744439
cg12208770	0.563273	0.556726	0.0065471	0.00140298	0.559832	0.559959	-0.000126584	0.961727	0.558843	0.559954	-0.00111083	0.480491
cg26863172	0.73903	0.732938	0.00609211	0.0471404	0.730651	0.741006	-0.0103544	0.0237001	0.736285	0.735005	0.00127978	0.558386
cg13169132	0.402135	0.396839	0.00529579	0.301281	0.380061	0.418337	-0.0382766	0.000163081	0.401725	0.397033	0.00469213	0.205615
cg17142722	0.114484	0.115288	-0.000804099	0.84649	0.115054	0.114779	0.000274786	0.955602	0.115131	0.115154	-2.28981e-05	0.993404
cg04897188	0.216461	0.221476	-0.00501548	0.414957	0.220397	0.217594	0.00280307	0.740801	0.222858	0.215583	0.00727502	0.100679
cg04865726	0.354018	0.342759	0.0112585	0.00802224	0.361524	0.336909	0.0246153	3.88126e-09	0.348815	0.348449	0.000366075	0.835622
cg19270739	0.438635	0.429257	0.00937838	0.0220389	0.454824	0.41612	0.0387049	4.11257e-17	0.43236	0.43605	-0.00368967	0.109292
cg21837069	0.155542	0.151385	0.00415732	0.133798	0.163825	0.144296	0.0195284	4.73192e-09	0.154475	0.152696	0.00177897	0.47766
cg17491622	0.169041	0.166747	0.0022943	0.525547	0.16707	0.169115	-0.0020453	0.678452	0.165784	0.169554	-0.00377005	0.101859
cg00702126	0.163074	0.160089	0.00298499	0.228236	0.163186	0.160212	0.002974	0.377833	0.159496	0.16387	-0.00437306	0.0191629
cg14667273	0.17051	0.169094	0.0014158	0.601058	0.168508	0.170681	-0.00217374	0.549811	0.166484	0.173114	-0.00662929	0.00106941
cg27391934	0.167493	0.163393	0.00410029	0.191167	0.160653	0.169031	-0.00837814	0.0599005	0.163122	0.167344	-0.0042212	0.0800437
cg08589721	0.0893763	0.0902073	-0.000830958	0.678174	0.088889	0.0907315	-0.00184256	0.465161	0.0899649	0.0898654	9.95299e-05	0.95626
cg14271665	0.118723	0.118174	0.000549638	0.695141	0.117212	0.119877	-0.00266502	0.187355	0.117894	0.118772	-0.000878361	0.518624
cg02896318	0.0997633	0.098845	0.000918264	0.54306	0.0996841	0.0989211	0.000763057	0.718626	0.0998416	0.0987033	0.00113823	0.408025
cg25234611	0.107971	0.108768	-0.000796587	0.682105	0.107863	0.108825	-0.00096113	0.764902	0.107529	0.109413	-0.0018848	0.130664
cg09668627	0.745453	0.739995	0.0054579	0.197567	0.752182	0.734045	0.0181376	5.45669e-05	0.744939	0.740901	0.00403828	0.0245503
cg08161163	0.772399	0.771392	0.00100681	0.711659	0.77426	0.769673	0.00458698	0.214744	0.772253	0.771651	0.000601996	0.772693
cg26798702	0.772061	0.775073	-0.00301202	0.349289	0.776791	0.770623	0.0061675	0.280483	0.776317	0.770592	0.00572468	0.0266001
cg09843049	0.76421	0.759797	0.00441287	0.144203	0.768494	0.755755	0.0127397	0.0137174	0.76413	0.760833	0.0032965	0.198403
cg20255272	0.655105	0.650394	0.00471043	0.118376	0.656265	0.649921	0.00634417	0.201959	0.655472	0.652188	0.00328417	0.324039
cg13897675	0.915906	0.912765	0.00314129	0.115801	0.91237	0.91619	-0.00382021	0.0645311	0.914265	0.91468	-0.000414266	0.686112
cg09860601	0.719359	0.720619	-0.0012601	0.685785	0.721012	0.71928	0.00173212	0.614499	0.720215	0.719251	0.000963975	0.676197
cg19639479	0.921508	0.920702	0.000806409	0.479288	0.919082	0.922957	-0.00387541	0.0128296	0.920736	0.921346	-0.000610445	0.629991
cg09603935	0.932919	0.930816	0.00210292	0.333489	0.931906	0.931664	0.000241865	0.921103	0.933518	0.930212	0.00330589	0.0664091
cg03116557	0.833522	0.83342	0.000101508	0.965943	0.834463	0.832073	0.00238951	0.289217	0.835442	0.831374	0.00406734	0.056451
cg13570957	0.826205	0.826581	-0.000375787	0.881272	0.82556	0.827136	-0.00157665	0.625146	0.82795	0.824676	0.00327335	0.121111
cg26795248	0.636446	0.633486	0.00295991	0.443266	0.636203	0.634432	0.00177138	0.707223	0.636904	0.633471	0.00343356	0.366534
cg25592215	0.880681	0.879549	0.00113269	0.527515	0.880289	0.879649	0.00063974	0.754996	0.880383	0.880005	0.000378114	0.777259
cg08426733	0.414043	0.406477	0.00756563	6.048e-05	0.419012	0.402758	0.0162539	1.65943e-07	0.410698	0.410578	0.000120239	0.921554
cg08270205	0.868452	0.866656	0.00179661	0.299129	0.867611	0.867091	0.000520142	0.833776	0.868402	0.866345	0.00205698	0.134827
cg15099879	0.829292	0.827441	0.00185144	0.329156	0.829839	0.826599	0.00323948	0.219373	0.829293	0.827404	0.00188884	0.232742
cg06786804	0.882735	0.883711	-0.000976197	0.612728	0.882632	0.884	-0.001368	0.62273	0.884196	0.882628	0.00156856	0.347477
cg24492273	0.849593	0.850729	-0.00113684	0.468742	0.851226	0.848934	0.00229178	0.303552	0.850533	0.849602	0.000930257	0.505274
cg18148498	0.823202	0.828822	-0.00562016	0.197624	0.831705	0.821018	0.0106874	0.00817647	0.827178	0.825431	0.0017465	0.407548
cg21001441	0.670344	0.673578	-0.00323352	0.267908	0.664897	0.679094	-0.014197	0.00840916	0.673294	0.670505	0.00278869	0.166522
cg11405695	0.729391	0.73002	-0.000629406	0.83006	0.724854	0.73448	-0.00962514	0.00460483	0.729331	0.7297	-0.000369264	0.84964
cg02136596	0.601901	0.594095	0.00780614	0.278308	0.607857	0.589288	0.0185693	0.0381164	0.598451	0.597911	0.000540447	0.92622
cg00599812	0.871633	0.86955	0.00208323	0.60017	0.869188	0.872068	-0.00288018	0.601636	0.874103	0.867498	0.00660459	0.0943045
cg00528453	0.913277	0.913541	-0.000264676	0.915295	0.916431	0.910242	0.00618878	0.0735031	0.911506	0.915472	-0.00396557	0.0338281
cg27383362	0.839661	0.843641	-0.00397974	0.111085	0.839329	0.844063	-0.00473397	0.239665	0.842425	0.84088	0.00154521	0.358772
cg26182712	0.859565	0.858503	0.00106183	0.795986	0.860195	0.857988	0.00220777	0.688895	0.859288	0.85851	0.000778441	0.78914
cg27564386	0.919849	0.919865	-1.60997e-05	0.991248	0.923009	0.916724	0.00628557	0.000183133	0.920822	0.918956	0.00186637	0.07646
cg26651722	0.806692	0.807513	-0.000820682	0.649576	0.80607	0.807824	-0.00175434	0.533072	0.806575	0.80677	-0.000194355	0.90155
cg01521567	0.951349	0.952021	-0.000672149	0.704027	0.951654	0.951673	-1.95302e-05	0.993589	0.951399	0.951835	-0.0004368	0.746233
cg03760226	0.949131	0.949759	-0.000627922	0.738237	0.951245	0.947689	0.00355659	0.151678	0.950501	0.948447	0.00205354	0.185934
cg20985028	0.880562	0.879628	0.00093384	0.549856	0.882215	0.877933	0.00428224	0.0980188	0.880741	0.87927	0.00147142	0.194763
cg19682639	0.767564	0.76597	0.00159393	0.586765	0.763073	0.769932	-0.00685918	0.0900106	0.766394	0.766219	0.000174279	0.930709
cg13388025	0.798934	0.795889	0.00304475	0.190751	0.799235	0.795848	0.00338755	0.328827	0.794149	0.799993	-0.0058438	3.50938e-07
cg26226110	0.503446	0.501224	0.00222205	0.527231	0.505789	0.499304	0.00648428	0.172901	0.501314	0.502455	-0.00114073	0.625968
cg07280242	0.175428	0.168758	0.00666994	0.0232219	0.178511	0.166008	0.0125028	0.00244354	0.171922	0.172329	-0.000406596	0.863249
cg13798621	0.152325	0.147754	0.0045712	0.0756037	0.154105	0.145907	0.00819856	0.0269375	0.148807	0.151542	-0.00273466	0.194717
cg23016632	0.209754	0.206357	0.00339658	0.212958	0.214085	0.202292	0.0117934	0.00599057	0.207584	0.208872	-0.00128801	0.539552
cg10972351	0.872749	0.870466	0.00228269	0.00308687	0.87443	0.868928	0.00550229	1.20069e-05	0.87216	0.871291	0.000868644	0.115605
cg20951194	0.886231	0.884839	0.00139178	0.0782224	0.887894	0.883258	0.00463565	5.14918e-05	0.886261	0.88496	0.00130139	0.0742699
cg04107003	0.569354	0.569631	-0.000277443	0.932552	0.571859	0.566991	0.0048677	0.233763	0.570286	0.56871	0.00157575	0.242747
cg24085570	0.763717	0.765731	-0.0020145	0.502099	0.762708	0.766663	-0.00395501	0.246501	0.764948	0.764059	0.000888895	0.566278
cg17282836	0.750803	0.750278	0.000524676	0.847894	0.75323	0.747933	0.00529668	0.19181	0.750862	0.750514	0.00034787	0.836672
cg10522845	0.736863	0.737833	-0.000970632	0.732573	0.737449	0.737136	0.000312514	0.933267	0.739617	0.734865	0.00475164	0.0192678
cg24687970	0.740303	0.741428	-0.00112492	0.741744	0.740932	0.73995	0.000981704	0.831064	0.743252	0.738345	0.00490752	0.00556912
cg25101405	0.728121	0.732768	-0.00464718	0.068727	0.726619	0.734037	-0.00741808	0.0335813	0.733352	0.727477	0.00587465	6.3611e-05
cg04981940	0.835924	0.838488	-0.00256453	0.27765	0.834976	0.838837	-0.00386079	0.172548	0.8371	0.837348	-0.000248245	0.892855
cg17821649	0.906962	0.906829	0.000133234	0.937243	0.906998	0.906287	0.000711461	0.746768	0.907541	0.906325	0.00121579	0.378987
cg00391668	0.553543	0.552292	0.00125113	0.661845	0.554252	0.551936	0.00231623	0.6188	0.552388	0.55342	-0.00103243	0.686617
cg19621710	0.510556	0.510547	9.75084e-06	0.997176	0.514864	0.505678	0.00918606	0.015342	0.510382	0.510156	0.000225874	0.919302
cg03742705	0.396042	0.394162	0.00187999	0.448581	0.396278	0.394304	0.00197464	0.544214	0.393367	0.397003	-0.00363649	0.0386579
cg16013630	0.321133	0.32765	-0.00651669	0.0304807	0.324819	0.324599	0.000220313	0.947028	0.324617	0.324972	-0.000354932	0.863095
cg25210378	0.114635	0.115416	-0.000780886	0.710893	0.118197	0.1119	0.00629635	0.0289677	0.11715	0.113275	0.00387444	0.0120305
cg15875062	0.0473446	0.0480575	-0.000712863	0.601981	0.0481134	0.0473668	0.000746631	0.667172	0.0472736	0.0481118	-0.00083823	0.425829
cg10228629	0.101686	0.1014	0.000285789	0.926262	0.102526	0.100652	0.00187433	0.534276	0.105096	0.0991875	0.005909	0.00140527
cg06377929	0.241674	0.241802	-0.000128555	0.981373	0.236031	0.247516	-0.0114846	0.156359	0.246378	0.239347	0.00703088	0.00881553
cg07490279	0.0480593	0.0481567	-9.73952e-05	0.969146	0.0471817	0.049078	-0.00189632	0.540475	0.0490598	0.0469985	0.00206124	0.300076
cg10240778	0.0467549	0.046671	8.3944e-05	0.958522	0.0476899	0.0457039	0.00198599	0.356476	0.047106	0.0464947	0.000611311	0.665396
cg03041700	0.0877442	0.0873489	0.000395311	0.788474	0.0869599	0.0888042	-0.00184432	0.284836	0.0872047	0.0877551	-0.000550401	0.637219
cg12909536	0.0882413	0.0887236	-0.000482277	0.77741	0.0874821	0.0895549	-0.00207275	0.546776	0.0881639	0.0887453	-0.000581394	0.703519
cg12439834	0.826356	0.826441	-8.56072e-05	0.97155	0.822384	0.830104	-0.00772024	0.0137718	0.82518	0.827472	-0.00229221	0.0438725
cg07478007	0.403283	0.396739	0.00654412	0.166136	0.408387	0.391965	0.0164212	0.00187511	0.398557	0.402619	-0.0040628	0.121592
cg01768480	0.901056	0.900029	0.00102745	0.694921	0.902997	0.897966	0.00503119	0.171772	0.900357	0.900486	-0.000129771	0.938208
cg11735371	0.889649	0.888822	0.000827136	0.580588	0.887326	0.890859	-0.00353282	0.0723393	0.889982	0.88831	0.00167164	0.152094
cg00695214	0.901207	0.897258	0.0039494	0.531104	0.900327	0.898084	0.00224352	0.712124	0.900296	0.898073	0.00222289	0.054562
cg23735749	0.930514	0.930907	-0.000393218	0.81019	0.930273	0.930888	-0.00061498	0.7802	0.930353	0.930904	-0.0005512	0.64018
cg13352563	0.925968	0.924249	0.00171962	0.251273	0.925775	0.92451	0.00126511	0.489614	0.923928	0.926261	-0.00233309	0.0527691
cg13025553	0.917575	0.917541	3.36208e-05	0.983425	0.91649	0.918467	-0.00197762	0.408638	0.918668	0.916783	0.00188458	0.156882
cg20157693	0.886528	0.885181	0.00134789	0.195268	0.885582	0.886042	-0.00045973	0.755203	0.886094	0.885342	0.000752371	0.295779
cg18040125	0.765846	0.765496	0.00034952	0.910863	0.763973	0.766902	-0.00292839	0.502144	0.765487	0.76475	0.000737495	0.70356
cg15466030	0.893772	0.893397	0.000375437	0.550273	0.893647	0.893415	0.000231752	0.80268	0.893692	0.893447	0.000245095	0.530669
cg05049094	0.933997	0.932161	0.001836	0.352354	0.933663	0.932444	0.00121944	0.633902	0.932977	0.933246	-0.000268343	0.876391
cg25628057	0.898839	0.898986	-0.00014724	0.92611	0.897744	0.899793	-0.00204891	0.39108	0.898244	0.899349	-0.00110479	0.344297
cg24378791	0.897659	0.899721	-0.00206179	0.240246	0.898158	0.899189	-0.00103169	0.69795	0.899273	0.897947	0.00132624	0.39058
cg26042514	0.952995	0.952027	0.000968481	0.409151	0.951308	0.953519	-0.00221142	0.155983	0.952621	0.952354	0.000267582	0.703168
cg15688683	0.879535	0.875538	0.0039976	0.603155	0.877947	0.877076	0.000870946	0.926628	0.878018	0.876955	0.00106315	0.467284
cg18387631	0.873738	0.872542	0.00119574	0.541574	0.872643	0.873338	-0.000694038	0.805166	0.873293	0.872978	0.000315045	0.836939
cg10108196	0.401983	0.397414	0.00456851	0.315917	0.40373	0.396605	0.00712457	0.232224	0.402863	0.39793	0.00493257	0.0825631
cg25201541	0.557051	0.552574	0.00447694	0.0954872	0.562215	0.547379	0.0148365	1.17034e-05	0.554494	0.555006	-0.000511881	0.786868
cg24296621	0.412013	0.409735	0.00227732	0.471817	0.417948	0.403967	0.0139809	4.07799e-05	0.40959	0.412279	-0.00268846	0.222638
cg09932694	0.0606821	0.0624744	-0.0017923	0.317063	0.0625643	0.0605705	0.00199382	0.377492	0.0615317	0.0616222	-9.05658e-05	0.951482
cg17464271	0.0890558	0.089365	-0.000309188	0.925031	0.0898851	0.0885035	0.00138158	0.736538	0.092026	0.0864815	0.00554447	0.0342957
cg11103442	0.0543728	0.0538094	0.000563418	0.622473	0.0542811	0.0538373	0.000443782	0.723536	0.053261	0.054788	-0.00152707	0.0933964
cg22225258	0.0705136	0.0718578	-0.00134416	0.467976	0.0697617	0.0724624	-0.00270066	0.301716	0.0715855	0.0708989	0.000686565	0.661809
cg12648677	0.0801375	0.0802515	-0.000114025	0.950017	0.081686	0.078884	0.00280199	0.258665	0.080431	0.0794137	0.00101724	0.481951
cg06128920	0.296611	0.297466	-0.000855657	0.734539	0.296002	0.296441	-0.000439235	0.891864	0.293674	0.294113	-0.000439041	0.839539
cg21124756	0.0837587	0.0848134	-0.00105471	0.646363	0.086676	0.0820179	0.00465806	0.149044	0.0839601	0.0839504	9.72625e-06	0.995363
cg24729577	0.08566	0.0861729	-0.000512903	0.795654	0.0851663	0.0870162	-0.00184985	0.508944	0.0863431	0.0848098	0.00153332	0.364529
cg14651254	0.884914	0.884055	0.000858852	0.581793	0.886471	0.882517	0.00395408	0.121936	0.884133	0.884513	-0.000380314	0.72789
cg00088251	0.609733	0.609308	0.000424805	0.865349	0.605479	0.612764	-0.00728455	0.00418171	0.610557	0.609178	0.00137957	0.428463
cg11856308	0.422765	0.414977	0.00778762	0.0231944	0.422053	0.416074	0.00597807	0.116236	0.418432	0.419063	-0.000630933	0.783575
cg05947649	0.913475	0.912921	0.000554225	0.749703	0.910468	0.915611	-0.00514301	0.00543992	0.912731	0.913824	-0.00109292	0.387118
cg11794959	0.671751	0.670382	0.00136907	0.572229	0.67663	0.665526	0.0111032	0.00357203	0.670842	0.670825	1.78479e-05	0.992759
cg20627546	0.787209	0.78444	0.00276884	0.443533	0.779471	0.791649	-0.0121779	0.0288293	0.786162	0.784355	0.00180625	0.248858
cg19517490	0.967329	0.966353	0.00097656	0.5172	0.966418	0.967244	-0.000826826	0.67521	0.966294	0.967439	-0.00114573	0.301836
cg13321900	0.739105	0.739805	-0.000700502	0.787735	0.737138	0.74198	-0.00484185	0.144335	0.739211	0.738957	0.000254369	0.894148
cg06793307	0.925374	0.926572	-0.00119873	0.456425	0.923535	0.928422	-0.00488716	0.0193495	0.925106	0.926814	-0.00170791	0.192841
cg15160081	0.9494	0.948554	0.000846305	0.585576	0.951011	0.947002	0.00400925	0.0571751	0.948793	0.949324	-0.000530823	0.679594
cg26536460	0.941266	0.942003	-0.000737476	0.69679	0.943177	0.940054	0.00312285	0.264912	0.941935	0.94149	0.000444417	0.786013
cg17498856	0.938442	0.937586	0.000856565	0.450136	0.938843	0.937126	0.00171713	0.235286	0.938309	0.937747	0.000562235	0.447896
cg15481565	0.902238	0.901681	0.000556757	0.771868	0.897647	0.906257	-0.00860985	0.000322022	0.903246	0.900376	0.00287017	0.0399575
cg17848002	0.926669	0.926345	0.000323521	0.829485	0.924555	0.928507	-0.00395175	0.0843738	0.926942	0.926167	0.000775163	0.53585
cg10712902	0.5524	0.555302	-0.00290166	0.445631	0.54981	0.557793	-0.00798259	0.0883461	0.551436	0.555034	-0.0035977	0.00437448
cg17590292	0.904316	0.904207	0.000109313	0.904142	0.903764	0.904765	-0.00100048	0.378942	0.904268	0.904271	-2.73386e-06	0.997155
cg14395520	0.811663	0.810194	0.00146969	0.493914	0.80673	0.815307	-0.00857706	0.00349653	0.809744	0.811436	-0.00169215	0.342427
cg15153800	0.895631	0.896532	-0.000900881	0.570082	0.896128	0.895737	0.000390623	0.865973	0.895939	0.896513	-0.000573562	0.651756
cg06839383	0.871206	0.874142	-0.0029368	0.266126	0.874888	0.870289	0.00459894	0.178581	0.872827	0.8723	0.000527538	0.754546
cg24466671	0.922555	0.922164	0.000391648	0.773366	0.920825	0.923857	-0.00303168	0.120116	0.921284	0.923133	-0.00184875	0.100302
cg13893866	0.860735	0.855835	0.00489966	0.0132068	0.861318	0.85512	0.00619803	0.0213078	0.859542	0.856929	0.00261309	0.0102468
cg17445140	0.907205	0.906185	0.0010196	0.600135	0.904732	0.908255	-0.00352302	0.130269	0.90772	0.905515	0.00220572	0.128868
cg23933399	0.956131	0.955136	0.000994948	0.402827	0.955348	0.955769	-0.000421458	0.806111	0.956102	0.955316	0.000786404	0.410358
cg19768036	0.799539	0.799922	-0.000382768	0.859307	0.799589	0.799619	-2.98405e-05	0.990948	0.799959	0.799139	0.000820302	0.566244
cg07808701	0.930511	0.931913	-0.00140187	0.44646	0.932164	0.930321	0.0018427	0.381971	0.931808	0.930782	0.00102603	0.417359
cg20675251	0.66153	0.663498	-0.00196809	0.345181	0.66045	0.664185	-0.00373519	0.141158	0.662475	0.662403	7.23587e-05	0.969772
cg17271658	0.931713	0.932915	-0.00120245	0.521493	0.934757	0.929803	0.00495365	0.0266827	0.933039	0.931685	0.00135363	0.344006
cg20681653	0.939268	0.937894	0.00137402	0.442795	0.94003	0.9372	0.00282982	0.260752	0.939209	0.937952	0.00125676	0.215084
cg23590525	0.855331	0.854849	0.000481964	0.704104	0.855668	0.854389	0.00127885	0.490871	0.855944	0.853996	0.00194853	0.0670757
cg09259608	0.811786	0.812675	-0.000889596	0.785383	0.812669	0.811873	0.00079534	0.849083	0.813082	0.811402	0.00167985	0.468063
cg20958600	0.820893	0.822866	-0.00197337	0.48881	0.821317	0.82237	-0.00105311	0.713614	0.824232	0.819271	0.00496037	0.0282459
cg07835437	0.890279	0.890517	-0.000237605	0.776264	0.889738	0.89105	-0.00131248	0.239927	0.889962	0.890783	-0.00082076	0.148143
cg03041030	0.894316	0.894208	0.000107625	0.896935	0.894327	0.894244	8.33995e-05	0.933856	0.893999	0.894433	-0.000433704	0.266163
cg12983196	0.867658	0.867499	0.000158655	0.954152	0.866938	0.868425	-0.00148732	0.721063	0.868605	0.866601	0.00200343	0.457439
cg09151801	0.805444	0.807464	-0.00202046	0.477519	0.80627	0.806698	-0.000427772	0.925592	0.806528	0.805858	0.000670032	0.780595
cg11526073	0.850794	0.850422	0.000371963	0.844632	0.848764	0.852315	-0.00355138	0.254797	0.851348	0.850178	0.00117035	0.495303
cg15844005	0.916921	0.91729	-0.000368967	0.832031	0.916326	0.917736	-0.00141013	0.549073	0.918464	0.916128	0.00233639	0.107185
cg27301475	0.799885	0.797838	0.00204691	0.433524	0.796598	0.800659	-0.00406051	0.354792	0.797292	0.799483	-0.00219043	0.270829
cg06205922	0.923702	0.923123	0.000579532	0.625909	0.923644	0.92319	0.000454773	0.770938	0.923271	0.923623	-0.00035165	0.702525
cg01536190	0.856578	0.856192	0.0003862	0.850373	0.856133	0.856745	-0.000611936	0.808934	0.856007	0.856464	-0.000457474	0.786808
cg27047577	0.952379	0.952366	1.32867e-05	0.995193	0.95294	0.951728	0.00121217	0.600374	0.949964	0.954736	-0.00477222	0.00209338
cg02068237	0.772673	0.772868	-0.000194563	0.922101	0.772643	0.773119	-0.000475818	0.86198	0.773951	0.770446	0.00350474	0.0499205
cg12270813	0.917996	0.917264	0.000732365	0.617082	0.918183	0.917018	0.0011654	0.53246	0.917485	0.917514	-2.92894e-05	0.974674
cg03724010	0.874906	0.874881	2.47763e-05	0.993297	0.87572	0.874032	0.00168788	0.71974	0.876142	0.873536	0.00260594	0.0232573
cg16037137	0.91188	0.911412	0.000468384	0.783836	0.912406	0.910836	0.0015704	0.553741	0.913031	0.910183	0.00284798	0.0502711
cg12632610	0.877739	0.878277	-0.000538837	0.798654	0.877738	0.878152	-0.000413825	0.872124	0.87715	0.878599	-0.00144968	0.266463
cg16001723	0.922034	0.921738	0.000296266	0.858978	0.921191	0.922433	-0.00124224	0.53926	0.922515	0.921333	0.00118165	0.371129
cg13850380	0.251308	0.248507	0.00280099	0.40456	0.249936	0.249773	0.000162737	0.96918	0.248181	0.251909	-0.00372772	0.0169393
cg00813378	0.480968	0.474999	0.00596925	0.302089	0.490774	0.465499	0.0252742	0.000110238	0.475362	0.480919	-0.00555708	0.0907623
cg08738570	0.43197	0.435925	-0.00395573	0.557163	0.435236	0.432635	0.00260102	0.753479	0.432957	0.433546	-0.000588597	0.895995
cg22497741	0.0721119	0.070242	0.00186989	0.517879	0.070447	0.0722016	-0.00175461	0.651393	0.073368	0.069244	0.00412402	0.0444405
cg16306898	0.0482077	0.0466512	0.00155655	0.574809	0.0465854	0.0482521	-0.00166668	0.622687	0.0473032	0.0480515	-0.000748353	0.70672
cg16601494	0.165742	0.168333	-0.00259137	0.4924	0.168731	0.165074	0.0036575	0.329694	0.166042	0.165901	0.000140952	0.959927
cg15487867	0.078139	0.0770478	0.00109114	0.734159	0.0759796	0.0792992	-0.00331962	0.333923	0.0789975	0.0773943	0.00160318	0.369175
cg23244095	0.57226	0.563677	0.00858277	0.0302128	0.57408	0.56317	0.0109104	0.0323765	0.569407	0.568262	0.0011454	0.667142
cg18114463	0.851426	0.847811	0.00361463	0.104692	0.852612	0.846704	0.00590802	0.0944927	0.848922	0.849696	-0.000773648	0.679675
cg09612202	0.656495	0.653433	0.00306213	0.315002	0.660401	0.650427	0.00997326	0.0363774	0.654169	0.655087	-0.000918438	0.733811
cg26602477	0.912859	0.912481	0.000378295	0.788673	0.913599	0.911708	0.00189154	0.31512	0.913163	0.91232	0.000843011	0.47106
cg11811409	0.880056	0.878337	0.00171968	0.365679	0.878717	0.879563	-0.000846212	0.753416	0.878796	0.879071	-0.000275648	0.858972
cg26690297	0.850875	0.850116	0.000759434	0.688651	0.850979	0.849918	0.00106147	0.714121	0.850882	0.849899	0.000983123	0.585822
cg08464374	0.922064	0.922044	1.93137e-05	0.986652	0.922285	0.92186	0.000424478	0.790132	0.922166	0.92201	0.000156131	0.878904
cg01802295	0.806141	0.806635	-0.000494778	0.872633	0.811725	0.801221	0.0105044	0.00937343	0.807119	0.805416	0.00170296	0.476715
cg13575252	0.900949	0.900986	-3.69673e-05	0.97904	0.901343	0.900669	0.000674138	0.70358	0.90117	0.900909	0.000260932	0.819194
cg19619320	0.924562	0.92415	0.000411464	0.782076	0.924283	0.924161	0.000122876	0.945715	0.924087	0.924494	-0.000406552	0.758513
cg11964810	0.827602	0.8254	0.00220146	0.422034	0.829027	0.823783	0.00524388	0.170054	0.82614	0.826432	-0.000291905	0.842006
cg21173317	0.959237	0.959657	-0.000420101	0.752864	0.95876	0.960115	-0.00135484	0.440339	0.959404	0.959355	4.90363e-05	0.96268
cg03392564	0.944984	0.944211	0.000772371	0.506527	0.944944	0.944335	0.00060909	0.688042	0.944764	0.944765	-7.28691e-07	0.999341
cg00955674	0.866631	0.866096	0.000534838	0.815444	0.866214	0.86642	-0.000205463	0.952651	0.866154	0.866461	-0.000307544	0.874542
cg03941625	0.894492	0.894251	0.000241149	0.90057	0.89428	0.893907	0.000372942	0.881971	0.895602	0.893271	0.00233037	0.0966021
cg07381470	0.897423	0.896399	0.0010238	0.629895	0.898185	0.895717	0.0024675	0.376578	0.89684	0.8973	-0.000460199	0.783355
cg24470133	0.908464	0.906316	0.00214755	0.29314	0.908049	0.906672	0.00137708	0.595185	0.906277	0.908265	-0.00198886	0.201378
cg00355315	0.963219	0.96202	0.00119946	0.351866	0.962833	0.962339	0.000494331	0.748669	0.961916	0.963303	-0.00138716	0.169027
cg12734710	0.914769	0.914056	0.000713002	0.700684	0.914333	0.914373	-3.99833e-05	0.987723	0.915337	0.913416	0.00192139	0.169761
cg01058717	0.916757	0.915423	0.00133308	0.599075	0.916867	0.91563	0.00123682	0.658488	0.916825	0.915763	0.0010612	0.591955
cg16305094	0.879589	0.878023	0.00156629	0.527854	0.880812	0.876719	0.00409231	0.22471	0.878907	0.878876	3.01199e-05	0.989052
cg07229301	0.821516	0.820443	0.00107335	0.648487	0.821282	0.820113	0.00116905	0.649971	0.821777	0.82014	0.00163656	0.278461
cg18312113	0.844239	0.842862	0.00137674	0.571056	0.848207	0.839028	0.00917917	0.000682123	0.843573	0.843604	-3.05062e-05	0.98762
cg07426077	0.905275	0.905436	-0.000161196	0.913728	0.905097	0.905445	-0.000348572	0.865468	0.905903	0.90467	0.00123347	0.275489
cg22373622	0.889642	0.889118	0.000524604	0.714349	0.890132	0.888432	0.00169979	0.306337	0.888973	0.889592	-0.0006188	0.506464
cg26908276	0.889169	0.892458	-0.00328918	0.20837	0.89264	0.88917	0.00347054	0.344404	0.892468	0.889146	0.00332197	0.103071
cg09073059	0.957096	0.956884	0.000212439	0.908177	0.956448	0.957462	-0.00101344	0.656887	0.956378	0.957601	-0.00122266	0.379339
cg16277776	0.919362	0.919381	-1.92474e-05	0.986369	0.920454	0.918289	0.00216505	0.18507	0.919206	0.919668	-0.000461338	0.6195
cg07211239	0.613863	0.60987	0.00399323	0.182265	0.615596	0.608415	0.00718152	0.0773702	0.61307	0.610303	0.00276666	0.262907
cg09517190	0.907347	0.907327	1.96749e-05	0.991516	0.907793	0.906708	0.00108479	0.673259	0.908823	0.905788	0.003035	0.0451145
cg08140609	0.886031	0.885022	0.00100895	0.620886	0.885071	0.885768	-0.000696998	0.805621	0.886044	0.884715	0.00132841	0.364928
cg20140735	0.885542	0.884873	0.000669564	0.806528	0.883636	0.886993	-0.00335697	0.37526	0.885024	0.885583	-0.00055918	0.77163
cg24044259	0.882101	0.880658	0.00144344	0.537375	0.88228	0.88065	0.00162963	0.572302	0.882168	0.880756	0.00141156	0.402446
cg18368516	0.936096	0.939146	-0.00305008	0.191611	0.936894	0.938187	-0.00129245	0.666678	0.937064	0.93792	-0.000856047	0.622867
cg12062537	0.924919	0.924467	0.000452359	0.481714	0.924113	0.92527	-0.00115718	0.225962	0.925059	0.924466	0.000593659	0.308638
cg14442715	0.849742	0.849929	-0.00018719	0.924908	0.847892	0.851793	-0.00390082	0.114612	0.851037	0.848541	0.00249624	0.111454
cg19910128	0.839182	0.838628	0.000554354	0.735447	0.839693	0.838356	0.00133695	0.536933	0.840638	0.838031	0.00260677	0.0362352
cg06089960	0.909534	0.908373	0.00116122	0.438262	0.910096	0.907655	0.00244086	0.191073	0.908332	0.909563	-0.0012307	0.297587
cg17968925	0.929742	0.928294	0.00144729	0.393072	0.929677	0.928184	0.00149316	0.479808	0.92955	0.928478	0.00107187	0.432762
cg09828226	0.906491	0.907055	-0.000563491	0.88842	0.903035	0.910494	-0.00745836	0.160436	0.908583	0.904338	0.0042445	0.302358
cg13431342	0.875821	0.876043	-0.000222267	0.910358	0.878033	0.87364	0.0043925	0.206797	0.876159	0.875382	0.000777776	0.581602
cg20490900	0.844901	0.845527	-0.000626449	0.871331	0.842485	0.847965	-0.00548	0.29076	0.845726	0.844917	0.000809694	0.779166
cg00784654	0.876761	0.877055	-0.000293237	0.928317	0.878359	0.875465	0.0028945	0.496225	0.876634	0.877167	-0.000532498	0.842171
cg12690016	0.946135	0.944867	0.0012672	0.410042	0.945711	0.94511	0.000601796	0.757796	0.945015	0.945964	-0.000949052	0.478184
cg25018209	0.0686429	0.0695247	-0.000881813	0.485535	0.0687502	0.0696556	-0.000905447	0.544342	0.0695298	0.0687868	0.000742994	0.497461
cg11586519	0.120881	0.119834	0.00104684	0.551591	0.120605	0.119841	0.000764328	0.753354	0.120967	0.119711	0.00125556	0.414089
cg05181565	0.100439	0.0993356	0.00110366	0.741806	0.101489	0.0984996	0.00298968	0.480259	0.100328	0.100493	-0.000164831	0.936946
cg19158176	0.0394857	0.0384287	0.00105707	0.600338	0.0374452	0.0404467	-0.00300155	0.28049	0.0406328	0.0373504	0.00328237	0.0398339
cg13424097	0.107979	0.1091	-0.00112134	0.72795	0.103511	0.113527	-0.0100166	0.0158999	0.110733	0.107031	0.00370255	0.149905
cg07090025	0.100577	0.100911	-0.000334204	0.867228	0.099678	0.101881	-0.00220301	0.477988	0.102474	0.0993978	0.00307652	0.00462362
cg06199750	0.140801	0.142476	-0.00167507	0.691467	0.145866	0.137924	0.00794159	0.125693	0.141786	0.141694	9.21015e-05	0.97237
cg05433637	0.0724502	0.0730145	-0.00056433	0.701901	0.0731009	0.0725835	0.000517404	0.786891	0.0723254	0.0730689	-0.000743563	0.548047
cg08271362	0.0932044	0.0928862	0.00031819	0.802501	0.0938014	0.0922046	0.00159676	0.256552	0.0925811	0.0934741	-0.000893041	0.388877
cg03528848	0.108552	0.106278	0.00227453	0.416497	0.109718	0.104539	0.00517889	0.075789	0.105414	0.109092	-0.00367829	0.0686833
cg20755353	0.135504	0.137134	-0.00163033	0.37873	0.136054	0.136555	-0.00050054	0.863563	0.134795	0.137136	-0.00234101	0.050845
cg14279825	0.684988	0.687717	-0.00272856	0.221354	0.685282	0.68733	-0.00204721	0.511472	0.687845	0.683555	0.0042899	0.00588702
cg05702207	0.887222	0.886474	0.00074761	0.741169	0.888537	0.884854	0.00368341	0.220495	0.889365	0.883933	0.00543132	1.46138e-05
cg00151676	0.948337	0.947177	0.00116049	0.546349	0.948225	0.947141	0.0010843	0.699785	0.946886	0.948636	-0.0017502	0.270665
cg05934012	0.904248	0.902405	0.00184316	0.289534	0.90211	0.904109	-0.00199878	0.484198	0.905481	0.901438	0.00404375	0.00393281
cg07479014	0.826317	0.826798	-0.000481071	0.825331	0.825865	0.826842	-0.000976989	0.729534	0.826013	0.826167	-0.000154115	0.912657
cg09126090	0.823005	0.821104	0.0019009	0.383327	0.818972	0.82489	-0.00591757	0.0411479	0.820313	0.823194	-0.00288078	0.219677
cg16358446	0.0649873	0.0684773	-0.00349003	0.405065	0.0673067	0.0659886	0.00131804	0.841286	0.0692963	0.0641454	0.00515085	0.282099
cg08289140	0.070106	0.0697998	0.000306179	0.894901	0.0721344	0.0678924	0.00424193	0.149852	0.0695351	0.0706127	-0.00107759	0.549829
cg11521998	0.43699	0.440995	-0.0040045	0.044114	0.434264	0.442648	-0.00838429	0.00383587	0.438488	0.438963	-0.000475522	0.787662
cg09172260	0.730219	0.731322	-0.001103	0.625315	0.729244	0.731774	-0.00252979	0.479961	0.734088	0.727014	0.00707403	0.000483295
cg15034659	0.913869	0.914479	-0.000610426	0.719978	0.913143	0.914812	-0.00166851	0.484093	0.913568	0.914704	-0.00113688	0.346161
cg11649182	0.839399	0.837482	0.00191765	0.366428	0.838326	0.838395	-6.90492e-05	0.982698	0.839004	0.837827	0.00117694	0.467178
cg25311963	0.708976	0.707602	0.00137393	0.680363	0.71192	0.704815	0.00710581	0.103395	0.705662	0.711398	-0.00573541	0.0453253
cg07147033	0.396659	0.393209	0.00345047	0.561766	0.41142	0.38042	0.0310003	4.194e-05	0.393763	0.397214	-0.00345088	0.422938
cg13897348	0.269477	0.260703	0.00877481	0.0854066	0.283738	0.247664	0.0360743	8.59047e-07	0.262673	0.268354	-0.00568032	0.100836
cg19246761	0.165838	0.16132	0.0045176	0.102647	0.173221	0.154909	0.0183118	2.51361e-07	0.162493	0.165154	-0.00266172	0.199646
cg01229567	0.200233	0.19462	0.00561269	0.127571	0.211981	0.18345	0.028531	4.67059e-08	0.195726	0.199312	-0.00358604	0.217319
cg15817635	0.101829	0.100142	0.00168632	0.372512	0.106144	0.0960069	0.0101369	0.000223967	0.101261	0.10086	0.000401361	0.752056
cg15652741	0.06398	0.0659048	-0.0019248	0.470589	0.0665099	0.063415	0.00309499	0.410841	0.0654975	0.0646768	0.000820698	0.400511
cg10705488	0.0482765	0.0488074	-0.000530911	0.752793	0.0477916	0.0493614	-0.00156979	0.510656	0.0482344	0.0491362	-0.000901767	0.515069
cg11140595	0.0801691	0.0811538	-0.000984656	0.728458	0.0806265	0.0805262	0.000100247	0.976718	0.0793161	0.0812288	-0.00191269	0.381205
cg06761793	0.0341747	0.0336799	0.000494724	0.71522	0.0339727	0.0338969	7.57308e-05	0.96617	0.0339755	0.0339052	7.02764e-05	0.950099
cg18123911	0.0608238	0.0625239	-0.00170005	0.54023	0.0611092	0.061888	-0.000778842	0.806901	0.0623363	0.0604809	0.00185535	0.360721
cg17271960	0.119252	0.117396	0.00185513	0.670308	0.121811	0.11342	0.00839016	0.1498	0.119408	0.115486	0.00392171	0.260159
cg25004270	0.220204	0.221021	-0.000817071	0.854769	0.227753	0.214981	0.0127727	0.0405268	0.225752	0.215136	0.0106161	0.00202562
cg25880288	0.0920787	0.0934259	-0.00134715	0.59442	0.0935585	0.0920724	0.00148607	0.663722	0.0935409	0.0927532	0.000787689	0.661045
cg05941212	0.180235	0.178209	0.00202568	0.363776	0.180901	0.177886	0.00301479	0.221121	0.179771	0.178863	0.000908574	0.50072
cg13947830	0.527104	0.528492	-0.00138796	0.475489	0.525219	0.530272	-0.00505319	0.191213	0.526429	0.528401	-0.0019721	0.326602
cg23605175	0.931308	0.931916	-0.000608149	0.643632	0.931269	0.931982	-0.00071316	0.69345	0.932241	0.931163	0.00107851	0.395355
cg15558634	0.937303	0.936677	0.000625512	0.519217	0.937575	0.93641	0.00116501	0.380486	0.936895	0.937154	-0.00025883	0.729432
cg10970349	0.809516	0.810285	-0.000769487	0.842187	0.807861	0.811997	-0.00413516	0.560124	0.809527	0.810377	-0.000850522	0.601711
cg15323084	0.855307	0.857864	-0.00255725	0.312741	0.854845	0.858373	-0.00352843	0.24784	0.857727	0.856169	0.00155856	0.385062
cg19165249	0.839827	0.838231	0.00159622	0.233563	0.837921	0.840123	-0.00220216	0.225426	0.83992	0.837723	0.00219751	0.0447664
cg23957653	0.89944	0.901531	-0.00209082	0.329644	0.898875	0.902033	-0.00315846	0.175551	0.901035	0.899774	0.00126132	0.497257
cg09061216	0.923483	0.922404	0.00107824	0.293392	0.923512	0.922222	0.00128993	0.274071	0.921885	0.923723	-0.00183765	0.000431979
cg03975652	0.778965	0.781729	-0.00276382	0.455851	0.782128	0.778759	0.00336915	0.490961	0.779676	0.78052	-0.000844411	0.781233
cg17456675	0.841804	0.842327	-0.000522989	0.824686	0.840785	0.843483	-0.00269772	0.366732	0.8433	0.840922	0.00237817	0.144904
cg24090393	0.9037	0.902893	0.00080775	0.376183	0.902913	0.903659	-0.000745602	0.506359	0.903104	0.903301	-0.000196861	0.679497
cg02492207	0.805671	0.80409	0.00158059	0.508592	0.806355	0.803779	0.00257611	0.496994	0.807792	0.802217	0.00557505	0.0143608
cg10994397	0.880208	0.881928	-0.00171998	0.477321	0.880261	0.881832	-0.00157051	0.542428	0.881013	0.880986	2.77144e-05	0.98793
cg22689324	0.871442	0.87162	-0.000178372	0.949416	0.86609	0.876904	-0.0108138	0.0106751	0.872386	0.870474	0.0019124	0.421136
cg04854189	0.875334	0.875609	-0.000275136	0.896381	0.878279	0.87247	0.00580887	0.0135615	0.876195	0.874488	0.00170682	0.304159
cg06912282	0.503708	0.501314	0.00239489	0.465364	0.51647	0.489179	0.0272912	2.09793e-08	0.504203	0.500661	0.00354232	0.140734
cg06080300	0.72836	0.726248	0.00211187	0.492646	0.736675	0.71794	0.0187355	9.47106e-05	0.72942	0.725459	0.00396098	0.0939066
cg09159050	0.925988	0.924853	0.0011343	0.582777	0.927786	0.923199	0.00458649	0.0341538	0.925466	0.925516	-4.95046e-05	0.97235
cg00078456	0.452312	0.450006	0.00230606	0.601989	0.439775	0.463022	-0.0232471	7.79103e-06	0.45673	0.445972	0.0107574	4.19744e-05
cg18852096	0.393336	0.389408	0.0039286	0.237932	0.384273	0.398091	-0.0138179	0.000807002	0.395597	0.387824	0.00777304	0.000204888
cg05642789	0.609517	0.610262	-0.000745799	0.878808	0.6016	0.61771	-0.01611	0.0117561	0.608725	0.609121	-0.000396145	0.889484
cg17122213	0.407441	0.405757	0.00168408	0.591209	0.401601	0.41087	-0.00926933	0.0526323	0.408623	0.404146	0.00447701	0.0168858
cg03427058	0.443204	0.441026	0.002178	0.432416	0.439788	0.445333	-0.00554544	0.219604	0.444715	0.440725	0.00399	0.0475688
cg23430652	0.390973	0.390791	0.000181509	0.945774	0.383002	0.398242	-0.0152404	0.000107674	0.39207	0.389911	0.00215867	0.225818
cg00297832	0.278671	0.285388	-0.00671667	0.174997	0.266706	0.296211	-0.0295057	0.000542112	0.281508	0.282765	-0.001257	0.836894
cg24368383	0.144108	0.142397	0.00171077	0.735779	0.138111	0.148031	-0.00991959	0.358243	0.145234	0.141151	0.00408296	0.408756
cg04882394	0.116151	0.113719	0.00243172	0.398342	0.11575	0.114075	0.00167517	0.72683	0.116893	0.113197	0.00369551	0.205303
cg24535439	0.280537	0.283267	-0.00272967	0.43435	0.270891	0.29252	-0.0216289	0.000196632	0.282284	0.280829	0.00145437	0.613037
cg00262621	0.316631	0.319199	-0.00256874	0.426789	0.308882	0.325829	-0.0169473	0.00365813	0.317312	0.317308	4.51713e-06	0.9986
cg08231710	0.644929	0.650477	-0.00554822	0.110041	0.648684	0.644882	0.00380183	0.534037	0.645984	0.648101	-0.00211686	0.561673
cg06943420	0.326475	0.332042	-0.00556746	0.264616	0.325829	0.331814	-0.00598473	0.505387	0.33017	0.330348	-0.000178481	0.973477
cg11648594	0.455758	0.460074	-0.00431597	0.522142	0.454017	0.463249	-0.00923177	0.357196	0.455005	0.460364	-0.00535921	0.307556
cg26740494	0.605429	0.606158	-0.000728657	0.871662	0.602916	0.609143	-0.00622688	0.328451	0.611475	0.600926	0.0105491	0.00827645
cg11798909	0.157328	0.157095	0.000232155	0.923833	0.157794	0.156919	0.000875138	0.816956	0.157855	0.156422	0.00143295	0.446939
cg27541892	0.579628	0.579386	0.000241689	0.923839	0.576522	0.582143	-0.00562144	0.400712	0.579062	0.579782	-0.000719687	0.641758
cg21921584	0.828941	0.828994	-5.28741e-05	0.979953	0.82741	0.829811	-0.00240113	0.266676	0.831538	0.826223	0.00531553	0.00366105
cg26660744	0.909898	0.910474	-0.000575575	0.749163	0.909828	0.910384	-0.000556238	0.799541	0.910796	0.90952	0.00127594	0.334533
cg10124011	0.829901	0.82878	0.00112108	0.806905	0.827623	0.830979	-0.00335546	0.555864	0.826079	0.832353	-0.00627383	0.0624105
cg23252997	0.908591	0.907135	0.00145621	0.486846	0.906902	0.908753	-0.00185149	0.485112	0.907846	0.908001	-0.000154558	0.899074
cg16673286	0.821423	0.82468	-0.00325648	0.472917	0.815887	0.830421	-0.0145342	0.00450554	0.823414	0.823375	3.82064e-05	0.985801
cg03388431	0.897266	0.897289	-2.28147e-05	0.989004	0.897071	0.897306	-0.000234934	0.909658	0.896797	0.897609	-0.000812717	0.328737
cg17450090	0.63172	0.632199	-0.000479548	0.919842	0.631051	0.633101	-0.00205025	0.672268	0.632336	0.631263	0.00107281	0.583248
cg03939105	0.204902	0.207501	-0.00259941	0.418457	0.201908	0.209966	-0.00805758	0.06176	0.205959	0.206222	-0.000262397	0.85982
cg15126211	0.0681596	0.0686074	-0.000447805	0.869977	0.0689464	0.0678796	0.00106677	0.765386	0.0699413	0.0671994	0.00274185	0.151611
cg00998168	0.0478446	0.0470065	0.000838171	0.682283	0.0468263	0.0478943	-0.00106799	0.673299	0.0486266	0.0460668	0.00255983	0.134772
cg18282011	0.0761134	0.0767863	-0.000672916	0.660649	0.0748421	0.0778955	-0.00305338	0.149808	0.076616	0.0761476	0.000468359	0.694139
cg21149807	0.0658428	0.0632936	0.00254914	0.448122	0.0647971	0.0643147	0.000482325	0.907775	0.0641075	0.0650685	-0.000960969	0.671255
cg09283376	0.0990506	0.0995648	-0.000514209	0.729681	0.0989825	0.0996805	-0.000698026	0.722154	0.0998155	0.0987619	0.0010536	0.408521
cg20155988	0.102733	0.103054	-0.000320916	0.906799	0.107641	0.0984181	0.0092226	0.00966786	0.103885	0.10166	0.00222571	0.286124
cg26562592	0.229188	0.229554	-0.00036684	0.912612	0.225923	0.232049	-0.00612551	0.197366	0.229171	0.226124	0.00304723	0.134363
cg08864381	0.044037	0.0440852	-4.81397e-05	0.976882	0.0441726	0.04401	0.000162535	0.938483	0.043474	0.0447788	-0.00130484	0.278943
cg03017195	0.0516896	0.0515984	9.11691e-05	0.926117	0.0521519	0.0511778	0.000974136	0.464384	0.0504909	0.0528584	-0.00236754	0.00407244
cg15830572	0.899149	0.899047	0.000102028	0.963768	0.901472	0.896756	0.0047166	0.107092	0.898786	0.89959	-0.000803322	0.538476
cg06848468	0.908782	0.909078	-0.000295228	0.883646	0.909642	0.907683	0.00195839	0.481314	0.910299	0.907967	0.00233229	0.133593
cg20255817	0.970493	0.969942	0.000551173	0.74357	0.970118	0.970271	-0.000153505	0.942597	0.97059	0.969829	0.000760892	0.335454
cg22082145	0.901888	0.901792	9.58234e-05	0.940895	0.902525	0.901188	0.00133687	0.490699	0.901744	0.901799	-5.56113e-05	0.958372
cg07601058	0.922895	0.923701	-0.000806252	0.635256	0.923155	0.923243	-8.76916e-05	0.967753	0.924128	0.922523	0.00160579	0.219027
cg23210533	0.907161	0.907049	0.000112148	0.954486	0.908122	0.906018	0.00210395	0.339536	0.908053	0.906227	0.00182563	0.216768
cg11809915	0.941444	0.9402	0.00124443	0.253692	0.941143	0.940433	0.000710285	0.606485	0.941827	0.939775	0.0020511	0.00851538
cg04105726	0.923246	0.923285	-3.95222e-05	0.98599	0.923032	0.923407	-0.000374199	0.892037	0.923752	0.922636	0.00111605	0.522521
cg17869988	0.876411	0.876525	-0.000113702	0.95125	0.875315	0.877355	-0.00204045	0.385259	0.877235	0.875362	0.00187327	0.213019
cg19382808	0.870303	0.871301	-0.000998518	0.550213	0.870775	0.870813	-3.87922e-05	0.985056	0.870591	0.870506	8.51199e-05	0.956049
cg11530028	0.920474	0.91956	0.000914311	0.561503	0.917431	0.922629	-0.00519748	0.0159571	0.920766	0.919304	0.00146173	0.251043
cg03972505	0.916659	0.916276	0.00038234	0.846318	0.914832	0.918203	-0.003371	0.152087	0.917473	0.915458	0.00201584	0.142354
cg06528340	0.941749	0.942052	-0.000302597	0.932665	0.941847	0.941975	-0.000128644	0.979087	0.94229	0.94151	0.000779975	0.455497
cg17939059	0.87017	0.869488	0.000682879	0.724023	0.868483	0.871469	-0.00298597	0.28088	0.870754	0.869494	0.00126021	0.426549
cg18288914	0.900699	0.90089	-0.000190606	0.90721	0.899513	0.901954	-0.00244109	0.266929	0.900679	0.900773	-9.35228e-05	0.941918
cg03548463	0.906493	0.90621	0.000283322	0.869172	0.90546	0.907274	-0.00181337	0.434141	0.907899	0.904954	0.00294498	0.0416999
cg09330116	0.897167	0.895958	0.00120891	0.44668	0.896685	0.896315	0.000370029	0.86833	0.896702	0.89643	0.000271982	0.846198
cg00400654	0.88157	0.881929	-0.000358542	0.85459	0.880164	0.883475	-0.00331167	0.156081	0.881578	0.88198	-0.000401957	0.769382
cg04272838	0.910177	0.910422	-0.000245209	0.874376	0.909883	0.910842	-0.00095953	0.624111	0.909593	0.911469	-0.00187584	0.081134
cg02915803	0.905689	0.906136	-0.000446805	0.90199	0.908979	0.902909	0.00607024	0.190028	0.906739	0.905109	0.00163037	0.5472
cg26932054	0.873471	0.876511	-0.00303967	0.130081	0.871275	0.878502	-0.00722719	0.00154169	0.876199	0.873785	0.00241339	0.0224201
cg16990083	0.942303	0.944597	-0.00229382	0.257179	0.943313	0.94358	-0.000267285	0.919188	0.944479	0.942203	0.00227505	0.0857218
cg12655137	0.221864	0.230144	-0.00827966	0.0197531	0.215157	0.236182	-0.021025	0.000217532	0.225883	0.226108	-0.00022466	0.895983
cg20251225	0.29092	0.297848	-0.00692733	0.027406	0.286224	0.301647	-0.0154232	0.000203052	0.293914	0.294912	-0.000997759	0.500868
cg20429981	0.577695	0.592201	-0.0145052	0.00438968	0.563006	0.605707	-0.0427007	3.62798e-09	0.58427	0.586002	-0.00173115	0.640696
cg01189072	0.91032	0.909463	0.000857323	0.773844	0.904534	0.91526	-0.0107258	0.0117901	0.909146	0.910582	-0.00143637	0.533426
cg11588584	0.814856	0.817389	-0.00253356	0.261079	0.816698	0.815357	0.00134105	0.666916	0.818117	0.813478	0.00463924	0.0107615
cg09825670	0.924044	0.922931	0.00111276	0.525369	0.923158	0.92377	-0.000611663	0.813679	0.921997	0.92489	-0.00289292	0.0578198
cg20462449	0.865992	0.863146	0.00284625	0.134744	0.865244	0.863775	0.00146967	0.577009	0.864752	0.863816	0.000935945	0.523769
cg21106418	0.883364	0.880944	0.00241966	0.52154	0.883708	0.880764	0.00294358	0.549541	0.880746	0.883125	-0.00237958	0.472261
cg10065215	0.935196	0.934295	0.000901026	0.487487	0.934715	0.934882	-0.000166831	0.930752	0.935171	0.934722	0.000448868	0.672177
cg12042834	0.885436	0.885831	-0.000394315	0.836922	0.885464	0.885593	-0.000129065	0.957867	0.887284	0.883745	0.00353872	0.00645806
cg14976190	0.930776	0.929497	0.00127936	0.56987	0.929115	0.931242	-0.0021277	0.492708	0.931146	0.929055	0.00209124	0.258903
cg12100965	0.0484527	0.0489288	-0.000476116	0.863235	0.0491432	0.0481863	0.000956986	0.731852	0.0480161	0.0493889	-0.00137286	0.475534
cg05972376	0.124065	0.130836	-0.00677092	0.182721	0.133444	0.121512	0.0119324	0.0810356	0.129085	0.126943	0.00214189	0.502123
cg19018051	0.623443	0.627238	-0.00379517	0.267305	0.624243	0.626136	-0.00189295	0.639112	0.624842	0.624557	0.000284374	0.883784
cg23231093	0.781023	0.773548	0.00747558	0.0125886	0.775155	0.779091	-0.00393616	0.223232	0.775795	0.778482	-0.00268733	0.0396156
cg04437922	0.894396	0.893987	0.000409447	0.87848	0.89411	0.89439	-0.000279972	0.930689	0.895225	0.893331	0.00189427	0.414325
cg24688574	0.837999	0.837509	0.00049042	0.835498	0.839449	0.83547	0.00397955	0.198697	0.837269	0.837786	-0.000517342	0.731598
cg00341415	0.791411	0.791962	-0.000551022	0.793456	0.791684	0.791714	-2.96995e-05	0.991821	0.791456	0.79167	-0.000213601	0.897734
cg06750152	0.868371	0.867561	0.000809858	0.665678	0.86858	0.867211	0.00136961	0.659739	0.869841	0.865949	0.00389159	0.0195165
cg10626236	0.648874	0.653488	-0.00461367	0.329761	0.653134	0.648098	0.0050363	0.40364	0.656013	0.647278	0.00873509	0.000339268
cg27169263	0.932228	0.932296	-6.79107e-05	0.949829	0.931904	0.932528	-0.00062363	0.692197	0.933306	0.931325	0.00198183	0.0209298
cg12437380	0.879236	0.879539	-0.000302781	0.891866	0.879472	0.879168	0.000303638	0.904655	0.880218	0.878573	0.00164507	0.299383
cg21932190	0.876483	0.875558	0.000925425	0.654623	0.873401	0.878436	-0.00503463	0.112236	0.878153	0.873917	0.00423634	0.010596
cg05364761	0.880958	0.882002	-0.00104406	0.717708	0.880895	0.882014	-0.00111983	0.536259	0.881529	0.881404	0.000125342	0.870352
cg00853237	0.869137	0.869099	3.73294e-05	0.989216	0.867614	0.870199	-0.00258494	0.46217	0.867852	0.869805	-0.00195359	0.131403
cg27047637	0.871531	0.870936	0.000594794	0.692763	0.871058	0.87153	-0.000472505	0.797133	0.870821	0.871719	-0.000897712	0.385604
cg12048375	0.80507	0.806948	-0.00187823	0.357923	0.803479	0.808048	-0.00456809	0.103895	0.805157	0.806532	-0.00137552	0.31214
cg25189483	0.904076	0.902467	0.00160856	0.53372	0.901917	0.904556	-0.00263976	0.443165	0.902995	0.903428	-0.000433013	0.685026
cg24933755	0.881213	0.87987	0.0013433	0.483127	0.881115	0.879937	0.00117868	0.636793	0.879759	0.881125	-0.00136632	0.292438
cg11851198	0.817233	0.814083	0.00314963	0.372481	0.820172	0.811843	0.00832957	0.11491	0.817517	0.814132	0.00338444	0.222946
cg23611477	0.786043	0.788832	-0.00278871	0.32919	0.780278	0.794886	-0.014608	0.00549417	0.787608	0.788022	-0.00041409	0.806948
cg10628909	0.884095	0.885054	-0.000959387	0.543911	0.885469	0.883826	0.00164319	0.436996	0.885334	0.8842	0.00113329	0.41316
cg21906539	0.187468	0.189157	-0.00168976	0.511986	0.184902	0.19124	-0.00633802	0.183021	0.187621	0.188827	-0.00120593	0.420369
cg16248785	0.0546117	0.0557835	-0.00117173	0.607983	0.0549364	0.0555494	-0.000612986	0.841003	0.0546392	0.0560887	-0.00144959	0.292387
cg00062592	0.0877436	0.0866024	0.00114113	0.439992	0.0851843	0.0892744	-0.00409008	0.00907694	0.0868071	0.0874387	-0.000631622	0.553095
cg11198222	0.051827	0.0518076	1.93436e-05	0.98434	0.0506497	0.0529692	-0.00231948	0.0332726	0.0522115	0.0515678	0.000643667	0.392831
cg00669623	0.12349	0.123736	-0.000245983	0.934229	0.122636	0.124701	-0.0020652	0.468559	0.123606	0.123489	0.000117419	0.877244
cg04243582	0.0966289	0.0950388	0.0015901	0.24849	0.0949718	0.0966015	-0.00162972	0.352235	0.0952803	0.096209	-0.000928713	0.317344
cg11572942	0.832217	0.835576	-0.00335861	0.198499	0.837271	0.830403	0.00686867	0.0952654	0.832992	0.834406	-0.00141321	0.514917
cg14164956	0.917699	0.91765	4.92963e-05	0.972355	0.91824	0.917135	0.00110467	0.614977	0.917685	0.917408	0.000276694	0.836788
cg13441524	0.404971	0.412638	-0.00766667	0.131811	0.40971	0.40807	0.00164012	0.812079	0.408146	0.409883	-0.00173654	0.28639
cg12213037	0.584367	0.587328	-0.00296118	0.358894	0.58162	0.590868	-0.00924813	0.276063	0.584278	0.588649	-0.00437062	0.00293355
cg04087434	0.949737	0.95009	-0.000352712	0.876396	0.944952	0.955037	-0.0100844	0.00268343	0.950891	0.949139	0.00175187	0.262775
cg13866156	0.929192	0.930023	-0.000830831	0.711677	0.928457	0.93075	-0.00229378	0.3818	0.92933	0.929699	-0.000369596	0.782064
cg17456545	0.769581	0.769834	-0.000252457	0.915871	0.76833	0.771	-0.00266979	0.462609	0.771905	0.767565	0.00433997	0.00656029
cg02934509	0.909237	0.909562	-0.000325	0.865197	0.906303	0.912262	-0.00595963	0.0344777	0.908695	0.909921	-0.00122595	0.251337
cg27391816	0.61814	0.609342	0.00879717	0.119039	0.632885	0.595572	0.0373138	1.54413e-07	0.611895	0.615743	-0.00384804	0.284323
cg16990280	0.869069	0.863412	0.00565709	0.262426	0.865616	0.866762	-0.00114578	0.842881	0.864712	0.867238	-0.0025263	0.229056
cg20597714	0.0689542	0.0691336	-0.000179387	0.962485	0.067291	0.070714	-0.00342305	0.439518	0.0679767	0.0701276	-0.0021509	0.350502
cg23983334	0.112865	0.113616	-0.000750738	0.788907	0.11459	0.111897	0.00269352	0.463794	0.113855	0.112218	0.00163732	0.466989
cg13849007	0.0724813	0.0724592	2.21153e-05	0.993439	0.0734158	0.0718106	0.00160511	0.579134	0.0734036	0.0719345	0.0014691	0.481827
cg25394461	0.11915	0.11935	-0.000200117	0.933439	0.119043	0.119576	-0.000532701	0.864681	0.120474	0.11837	0.00210417	0.144309
cg04789860	0.16289	0.163771	-0.000881269	0.828015	0.163646	0.163124	0.000522602	0.925558	0.164768	0.162325	0.00244377	0.486351
cg17990871	0.0774726	0.0764316	0.00104095	0.585002	0.0759065	0.0778068	-0.00190036	0.454267	0.0779065	0.075874	0.00203247	0.19748
cg01512113	0.806998	0.805682	0.00131636	0.633182	0.815465	0.797109	0.018356	9.214e-07	0.807848	0.804998	0.00285062	0.107239
cg20999797	0.882645	0.882942	-0.000296861	0.790873	0.883144	0.882422	0.000721203	0.646917	0.882278	0.883182	-0.000903143	0.312011
cg14018698	0.83476	0.834327	0.000432523	0.747035	0.834434	0.834891	-0.000457491	0.819372	0.83491	0.834771	0.000139537	0.891396
cg18763089	0.944562	0.944159	0.000402957	0.831144	0.944566	0.944182	0.000384558	0.885068	0.944934	0.94357	0.00136351	0.398625
cg14027380	0.857895	0.858862	-0.000966528	0.744772	0.857374	0.859474	-0.0021002	0.543434	0.857919	0.85843	-0.000511354	0.768539
cg11163532	0.90459	0.905329	-0.000738559	0.65689	0.905432	0.904622	0.000809194	0.687537	0.906097	0.903816	0.00228101	0.0498032
cg03386811	0.943036	0.942638	0.000397608	0.882668	0.941526	0.944121	-0.00259532	0.435527	0.943056	0.942784	0.000271672	0.889288
cg22707691	0.928819	0.929637	-0.000818129	0.635136	0.929499	0.929025	0.000473839	0.842653	0.928905	0.929564	-0.0006595	0.659007
cg10317445	0.929213	0.928789	0.000424324	0.826911	0.931749	0.926243	0.00550637	0.0191173	0.927955	0.929812	-0.00185687	0.146168
cg21580588	0.938965	0.938572	0.000393191	0.696286	0.938609	0.938918	-0.000309268	0.799551	0.938475	0.93906	-0.000585112	0.452997
cg15260978	0.776945	0.776976	-3.07239e-05	0.989719	0.777056	0.777116	-5.93567e-05	0.987241	0.777413	0.776118	0.00129505	0.570164
cg12406875	0.882366	0.882426	-5.92608e-05	0.97425	0.881842	0.882905	-0.00106346	0.696127	0.88228	0.882331	-5.15743e-05	0.972459
cg05983502	0.923907	0.923724	0.000182157	0.91672	0.924698	0.922998	0.00169951	0.48529	0.923869	0.923799	7.02001e-05	0.957203
cg17282211	0.937037	0.933463	0.00357441	0.107497	0.935138	0.935002	0.000136274	0.935448	0.934623	0.935866	-0.00124269	0.443201
cg26342907	0.951985	0.952075	-8.96855e-05	0.954287	0.951316	0.952756	-0.00143999	0.431023	0.951982	0.952221	-0.000239138	0.843567
cg11725331	0.877039	0.875567	0.00147191	0.550021	0.878102	0.874585	0.00351766	0.255913	0.87586	0.87687	-0.00101047	0.615252
cg10543797	0.824311	0.823288	0.00102263	0.613972	0.823705	0.823832	-0.00012786	0.960927	0.82481	0.823438	0.00137212	0.340915
cg18947110	0.863774	0.863965	-0.000191246	0.942142	0.864739	0.863167	0.00157155	0.69397	0.863697	0.864209	-0.000511469	0.812985
cg09233730	0.857508	0.857127	0.000380252	0.840737	0.859176	0.855024	0.00415218	0.0841127	0.858209	0.856506	0.00170389	0.219596
cg09185911	0.882402	0.883254	-0.000852168	0.729792	0.879707	0.885958	-0.00625027	0.0305449	0.884253	0.881986	0.00226627	0.260156
cg25031205	0.919084	0.919296	-0.000212239	0.883041	0.918229	0.919961	-0.00173246	0.324953	0.920221	0.91822	0.00200082	0.125625
cg15578948	0.955593	0.956504	-0.000911479	0.608871	0.954694	0.957382	-0.00268805	0.290685	0.957026	0.955141	0.00188474	0.207067
cg04439557	0.868183	0.867318	0.000864256	0.769523	0.874256	0.861358	0.012899	0.00165255	0.866325	0.869192	-0.00286661	0.329182
cg08122070	0.681589	0.677156	0.0044324	0.478769	0.698443	0.66129	0.0371527	1.59605e-05	0.675229	0.684627	-0.00939845	0.0647807
cg05152432	0.904309	0.903462	0.000847774	0.59662	0.903633	0.904074	-0.000441053	0.805013	0.903527	0.904085	-0.000558688	0.645451
cg08937102	0.472146	0.464746	0.00739983	0.0794013	0.481758	0.4561	0.0256584	8.43752e-06	0.466422	0.470973	-0.00455132	0.139358
cg03606098	0.79848	0.801698	-0.00321772	0.35788	0.798536	0.800768	-0.00223235	0.581156	0.79863	0.801764	-0.00313407	0.19386
cg12552303	0.866224	0.867597	-0.00137352	0.491688	0.865048	0.868864	-0.00381597	0.161748	0.867498	0.866075	0.00142236	0.399538
cg00423114	0.886824	0.887174	-0.000350094	0.866807	0.888929	0.885064	0.00386443	0.146903	0.8857	0.888006	-0.002306	0.122826
cg21692735	0.942778	0.941867	0.000910557	0.668943	0.941537	0.943046	-0.00150955	0.54485	0.942113	0.942446	-0.000332874	0.83381
cg23159992	0.926249	0.927157	-0.00090851	0.549688	0.926573	0.926823	-0.000250247	0.871192	0.926801	0.926597	0.000203627	0.868224
cg14778560	0.877281	0.875317	0.00196399	0.629689	0.873253	0.879013	-0.00575961	0.288387	0.878309	0.874806	0.0035029	0.356887
cg15824543	0.81852	0.820509	-0.00198848	0.419489	0.818591	0.820238	-0.00164726	0.638832	0.82008	0.8195	0.000579765	0.737391
cg00992048	0.41752	0.406861	0.0106586	0.0376707	0.428715	0.396518	0.0321971	4.72945e-07	0.409259	0.416045	-0.00678525	0.0756043
cg00343906	0.477113	0.460984	0.016129	0.037606	0.494108	0.445968	0.0481403	1.41207e-06	0.468059	0.472823	-0.00476321	0.449358
cg09182189	0.295494	0.289316	0.00617807	0.0273774	0.294844	0.291008	0.00383623	0.205401	0.292852	0.292281	0.000570713	0.770244
cg17157064	0.0576667	0.0581407	-0.000474035	0.612457	0.0567169	0.0590588	-0.00234197	0.0912053	0.0580927	0.0578249	0.000267788	0.731219
cg04407228	0.211236	0.211005	0.000231213	0.949766	0.216015	0.20719	0.00882428	0.13284	0.215674	0.207742	0.00793178	0.00445903
cg10388316	0.0755219	0.0745146	0.00100736	0.660104	0.0748029	0.0751673	-0.00036437	0.900974	0.0769018	0.0731634	0.0037384	0.0118442
cg00997530	0.0500661	0.0508426	-0.000776489	0.690361	0.0527049	0.0480198	0.00468505	0.0575445	0.0504187	0.050374	4.46864e-05	0.978876
cg00328972	0.0479344	0.0485967	-0.000662287	0.728408	0.045998	0.0502405	-0.0042425	0.0929651	0.0486201	0.0477828	0.000837321	0.610199
cg26421735	0.0976757	0.0977981	-0.00012233	0.971979	0.0987132	0.0968111	0.00190217	0.694997	0.101746	0.0950019	0.00674416	0.01151
cg09932345	0.0614188	0.0611073	0.000311498	0.745648	0.0607172	0.062002	-0.00128481	0.342159	0.0609287	0.061483	-0.000554317	0.444665
cg02297801	0.146217	0.143738	0.00247953	0.342043	0.148374	0.142297	0.00607716	0.087369	0.144956	0.145121	-0.000164899	0.931544
cg17266431	0.616704	0.620996	-0.0042923	0.22333	0.620641	0.617497	0.00314389	0.52945	0.618347	0.61907	-0.000722229	0.793209
cg23678594	0.0611542	0.0613299	-0.00017571	0.855668	0.0607299	0.0618892	-0.00115932	0.43456	0.0602693	0.0622458	-0.00197652	0.0227992
cg19083977	0.780123	0.780742	-0.000618408	0.828407	0.785393	0.775924	0.00946877	0.00786221	0.780815	0.780625	0.000190245	0.936532
cg02769781	0.622743	0.607062	0.0156808	0.00516118	0.626139	0.603224	0.0229155	0.00520676	0.612089	0.616755	-0.00466604	0.149086
cg24163210	0.436619	0.427313	0.00930631	0.00955281	0.441942	0.423414	0.0185279	3.84035e-05	0.431929	0.432145	-0.000215713	0.935849
cg00558749	0.489917	0.483186	0.00673107	0.0355562	0.493432	0.479842	0.0135897	0.00627786	0.485277	0.487195	-0.00191869	0.510674
cg13461447	0.391027	0.382594	0.00843389	0.00507444	0.395798	0.377996	0.017802	2.62102e-07	0.385606	0.387912	-0.00230684	0.270336
cg10207218	0.183739	0.171943	0.0117957	0.00265182	0.190267	0.16635	0.0239163	2.84932e-06	0.175905	0.179894	-0.00398899	0.195195
cg05262191	0.103473	0.104394	-0.000920293	0.590396	0.105281	0.102794	0.00248704	0.337395	0.103304	0.104657	-0.00135287	0.29964
cg22376730	0.868779	0.868636	0.000143069	0.943657	0.869663	0.867617	0.00204558	0.443132	0.870685	0.867271	0.00341391	0.034526
cg04902899	0.909201	0.910092	-0.000890847	0.638317	0.908572	0.911023	-0.0024508	0.300539	0.909772	0.909996	-0.00022379	0.859285
cg26568075	0.870231	0.870563	-0.000332898	0.858611	0.872628	0.868084	0.00454418	0.0632599	0.869334	0.871092	-0.00175851	0.285633
cg25314445	0.910003	0.909399	0.000603958	0.748567	0.909198	0.910054	-0.000855932	0.748218	0.909111	0.910194	-0.00108337	0.422265
cg12076692	0.936612	0.936522	8.9711e-05	0.960786	0.937402	0.935529	0.00187304	0.451817	0.937415	0.93572	0.0016951	0.254038
cg16418734	0.838586	0.83725	0.0013357	0.553086	0.837046	0.838708	-0.00166266	0.642693	0.838559	0.837738	0.000820821	0.640851
cg05722993	0.895497	0.894262	0.00123439	0.396518	0.896591	0.893203	0.00338803	0.11964	0.896298	0.893832	0.00246601	0.0545047
cg03335128	0.881607	0.882505	-0.000898216	0.774221	0.878575	0.885297	-0.00672202	0.0721095	0.882244	0.882499	-0.000255809	0.907582
cg26793463	0.906489	0.907357	-0.000868655	0.625554	0.906979	0.906789	0.00019036	0.924243	0.909043	0.905007	0.00403552	0.000980538
cg21422400	0.851637	0.851195	0.000442317	0.876587	0.849019	0.852595	-0.00357596	0.362629	0.852688	0.850355	0.00233337	0.114457
cg01729401	0.924421	0.924684	-0.000262407	0.904741	0.924302	0.924612	-0.000309443	0.915028	0.923957	0.92513	-0.00117246	0.549971
cg04260676	0.519902	0.516079	0.00382301	0.526774	0.527914	0.508703	0.0192108	0.00820568	0.512532	0.523825	-0.0112931	0.0147524
cg16677144	0.211628	0.210405	0.00122257	0.716075	0.218765	0.204447	0.0143179	0.00712639	0.207635	0.214766	-0.00713096	0.00412906
cg18162783	0.883348	0.884761	-0.001413	0.518247	0.882093	0.886012	-0.00391866	0.15105	0.883605	0.884578	-0.000973029	0.593039
cg04994975	0.907547	0.909859	-0.00231156	0.435461	0.908524	0.90883	-0.000305935	0.935344	0.90719	0.91003	-0.00283976	0.266871
cg25599619	0.855551	0.851376	0.00417437	0.410029	0.851223	0.855285	-0.00406284	0.539898	0.850739	0.856322	-0.00558299	0.237272
cg11836949	0.813245	0.816776	-0.00353181	0.549184	0.813161	0.81758	-0.00441963	0.600222	0.815151	0.815725	-0.000573696	0.891041
cg03043696	0.463694	0.465779	-0.00208447	0.500217	0.46861	0.461903	0.00670672	0.0707462	0.463804	0.465359	-0.00155482	0.445961
cg19340909	0.0892586	0.0880635	0.0011951	0.663416	0.0856833	0.0913911	-0.00570782	0.0952254	0.0886418	0.088249	0.000392775	0.832797
cg03716942	0.0977346	0.0965489	0.00118571	0.721528	0.0956489	0.0987774	-0.00312856	0.42843	0.0989334	0.0955135	0.00341988	0.250181
cg06196161	0.104525	0.105566	-0.00104102	0.858859	0.101831	0.108104	-0.00627306	0.339056	0.108068	0.102867	0.00520014	0.126128
cg23891190	0.233173	0.229873	0.00330004	0.485383	0.230989	0.232772	-0.00178275	0.799074	0.236258	0.226322	0.00993612	0.0184134
cg01821754	0.183677	0.183599	7.87197e-05	0.987596	0.187002	0.180392	0.00661045	0.281631	0.190608	0.179001	0.0116066	0.000381052
cg17483139	0.149005	0.150491	-0.00148578	0.662144	0.154019	0.147199	0.00682006	0.175356	0.152087	0.146305	0.00578172	0.0293641
cg04266169	0.0859973	0.0887333	-0.00273599	0.319552	0.0886859	0.0861089	0.00257693	0.373227	0.0915487	0.0840636	0.00748509	0.0078087
cg15827003	0.34724	0.348939	-0.00169953	0.796737	0.356887	0.340299	0.0165877	0.0446806	0.352036	0.346441	0.00559507	0.215481
cg18854735	0.132479	0.132713	-0.000234062	0.911845	0.131898	0.133579	-0.00168001	0.562443	0.132746	0.132861	-0.000115551	0.935027
cg12150066	0.0663659	0.0670144	-0.000648485	0.542	0.0662012	0.0674182	-0.00121706	0.345553	0.066144	0.0673707	-0.00122669	0.134596
cg23982607	0.169879	0.171983	-0.00210471	0.389768	0.166712	0.175337	-0.00862452	0.0673549	0.169698	0.173013	-0.00331495	0.0132327
cg07380540	0.660599	0.65455	0.00604846	0.0127066	0.662915	0.652893	0.0100215	0.0153004	0.659258	0.657146	0.00211173	0.360813
cg16652392	0.731773	0.728528	0.00324434	0.162673	0.735445	0.725006	0.0104385	0.0319633	0.730495	0.729782	0.000713467	0.727388
cg21776599	0.241102	0.236523	0.00457836	0.290831	0.243169	0.234675	0.00849401	0.171348	0.23535	0.242669	-0.0073183	0.00235725
cg24706992	0.743793	0.744745	-0.0009517	0.707359	0.739684	0.748476	-0.00879207	0.0053841	0.745992	0.742119	0.00387376	0.0547964
cg23936745	0.17575	0.173931	0.00181896	0.783088	0.167582	0.182389	-0.0148069	0.0832345	0.180006	0.171565	0.00844187	0.0467668
cg00007800	0.835295	0.836445	-0.00114958	0.654887	0.833095	0.838255	-0.00516026	0.0427153	0.836088	0.835721	0.000367007	0.834349
cg09809474	0.259034	0.258113	0.000921443	0.780505	0.259376	0.257766	0.00160973	0.737166	0.257672	0.259204	-0.00153141	0.513154
cg13918235	0.0625409	0.0633325	-0.000791646	0.491268	0.0628401	0.0629801	-0.000140059	0.921032	0.0627063	0.0631812	-0.000474927	0.590745
cg16384593	0.345642	0.348738	-0.00309614	0.33858	0.349008	0.347072	0.00193633	0.749577	0.349947	0.346304	0.00364313	0.181896
cg00309462	0.0656648	0.0650557	0.000609144	0.820408	0.0673126	0.0635279	0.00378469	0.266719	0.0664423	0.064558	0.00188439	0.387224
cg23688809	0.0873412	0.0893926	-0.00205134	0.423959	0.0882751	0.0887539	-0.000478842	0.878263	0.0887451	0.0885016	0.00024347	0.902033
cg16926213	0.817872	0.816506	0.00136522	0.59666	0.821139	0.813134	0.00800544	0.0241194	0.818329	0.816643	0.00168602	0.301289
cg22850508	0.850446	0.85076	-0.000313676	0.884867	0.853583	0.847748	0.00583519	0.0549944	0.851692	0.849484	0.00220852	0.176436
cg15102821	0.622014	0.620396	0.00161859	0.618958	0.628995	0.614895	0.0141001	0.00282616	0.622537	0.620324	0.00221313	0.357326
cg01755342	0.666653	0.668552	-0.00189944	0.583543	0.669289	0.666105	0.00318436	0.528338	0.670366	0.664333	0.00603298	0.0142272
cg15819352	0.739058	0.737882	0.00117557	0.735824	0.737103	0.739718	-0.00261543	0.569387	0.735607	0.740645	-0.00503886	0.0201762
cg06443644	0.848495	0.847235	0.00125975	0.419197	0.849218	0.846741	0.00247729	0.277775	0.848243	0.84772	0.000523339	0.628828
cg11549166	0.862428	0.861504	0.000924104	0.714259	0.860249	0.863478	-0.0032292	0.304593	0.863985	0.859948	0.00403727	0.0365095
cg22364929	0.800987	0.802365	-0.00137709	0.572285	0.801982	0.8013	0.000681254	0.844502	0.803782	0.800243	0.0035393	0.0351967
cg05132306	0.85844	0.85798	0.000460031	0.742802	0.85679	0.859896	-0.00310618	0.179878	0.857763	0.858878	-0.00111513	0.325331
cg17434257	0.909953	0.909614	0.000338661	0.845465	0.90997	0.909209	0.000761154	0.728905	0.910068	0.909286	0.000781273	0.609233
cg15527168	0.874442	0.873996	0.000445995	0.729499	0.873514	0.874878	-0.00136428	0.394941	0.874228	0.874499	-0.000271274	0.764106
cg17592667	0.883553	0.886636	-0.00308372	0.327672	0.882783	0.887326	-0.00454368	0.330887	0.885822	0.88444	0.00138216	0.137259
cg03442254	0.822506	0.820335	0.00217064	0.360822	0.819062	0.823562	-0.00449969	0.158266	0.823796	0.818698	0.00509752	0.00288551
cg16989443	0.899867	0.899677	0.000189659	0.916079	0.899689	0.899723	-3.47496e-05	0.988107	0.900897	0.898728	0.00216821	0.0962681
cg07177011	0.862214	0.862775	-0.000561213	0.779438	0.861151	0.863675	-0.00252349	0.306169	0.865729	0.85953	0.00619949	8.50076e-05
cg22718050	0.370595	0.370334	0.00026066	0.940782	0.375688	0.363621	0.012067	0.124286	0.370693	0.36903	0.00166276	0.638763
cg10943191	0.135787	0.13596	-0.000173262	0.949516	0.134927	0.136523	-0.00159589	0.668303	0.135762	0.135143	0.000618248	0.779151
cg22865286	0.0941235	0.093905	0.00021844	0.916434	0.0949322	0.0932582	0.00167397	0.509886	0.096383	0.0921883	0.00419469	0.0234972
cg17091266	0.0811382	0.0811405	-2.28811e-06	0.999101	0.0831028	0.0792764	0.00382643	0.0910201	0.082438	0.0801443	0.00229368	0.139866
cg13680954	0.0688337	0.0699541	-0.00112038	0.598079	0.0689111	0.0698711	-0.00095996	0.712	0.0704494	0.0685353	0.0019141	0.275553
cg14180718	0.0959946	0.101058	-0.0050632	0.233411	0.101028	0.0962742	0.00475367	0.371117	0.101186	0.096845	0.00434146	0.177906
cg08169659	0.0983608	0.104907	-0.00654567	0.179485	0.109287	0.0938057	0.0154811	0.0237702	0.101919	0.101463	0.000455924	0.908824
cg17722231	0.157993	0.158467	-0.00047381	0.949287	0.164772	0.15152	0.0132523	0.153303	0.156705	0.160187	-0.00348228	0.569534
cg22094750	0.0590978	0.0598012	-0.000703406	0.664546	0.0604561	0.0584935	0.00196258	0.264145	0.0593308	0.0597345	-0.000403696	0.731523
cg08134829	0.145924	0.143926	0.0019979	0.778569	0.139236	0.150643	-0.0114069	0.282225	0.145061	0.1453	-0.000238944	0.97049
cg25590392	0.0765673	0.0746907	0.00187651	0.618605	0.0783451	0.0731101	0.00523501	0.261906	0.0775417	0.0742904	0.00325138	0.264121
cg10096055	0.0760509	0.0773115	-0.00126056	0.304476	0.0755896	0.0777181	-0.00212855	0.246005	0.0759541	0.0774648	-0.00151067	0.107776
cg02577049	0.157564	0.156022	0.00154178	0.463079	0.159845	0.1543	0.00554567	0.0177781	0.156618	0.157141	-0.000523606	0.751656
cg04758387	0.590919	0.590952	-3.27874e-05	0.989156	0.587172	0.593919	-0.00674696	0.150559	0.592924	0.587898	0.00502576	0.00243368
cg10219957	0.705062	0.701729	0.00333234	0.247672	0.706721	0.700258	0.00646329	0.145814	0.706985	0.700739	0.00624551	0.0159182
cg22536775	0.51272	0.510064	0.00265545	0.267092	0.513665	0.508683	0.00498262	0.224334	0.513091	0.509444	0.00364736	0.091227
cg09859491	0.890935	0.890561	0.000373762	0.852859	0.89189	0.88936	0.00253028	0.33845	0.893669	0.887774	0.00589446	3.11844e-05
cg06174563	0.828896	0.826524	0.00237247	0.255298	0.82841	0.827007	0.00140325	0.637546	0.829231	0.826463	0.00276756	0.0843281
cg01428437	0.716736	0.710188	0.00654786	0.0268367	0.725529	0.702214	0.0233157	5.00156e-08	0.716442	0.710074	0.00636844	0.00302989
cg04886783	0.646712	0.640545	0.00616722	0.00585335	0.652061	0.635649	0.0164124	0.000122392	0.645637	0.641375	0.00426276	0.0252937
cg03580107	0.845696	0.846466	-0.000770046	0.714678	0.84622	0.845932	0.000287892	0.928602	0.848116	0.844443	0.00367311	0.039377
cg07924154	0.690286	0.692138	-0.00185237	0.512384	0.688085	0.694633	-0.00654805	0.152081	0.693969	0.689065	0.00490486	0.0259888
cg03547078	0.849295	0.850989	-0.00169466	0.40687	0.847827	0.852392	-0.0045651	0.248689	0.850852	0.849966	0.000886077	0.617861
cg22447799	0.809045	0.811383	-0.00233815	0.367729	0.807651	0.812676	-0.00502549	0.17029	0.811014	0.810443	0.00057113	0.75947
cg19356311	0.175563	0.170283	0.00527966	0.132167	0.181219	0.166286	0.0149331	0.00241479	0.172127	0.174508	-0.00238112	0.231802
cg08440544	0.821714	0.821415	0.000299527	0.894455	0.821217	0.821623	-0.000405592	0.889627	0.822579	0.820383	0.0021955	0.235042
cg16328466	0.849535	0.849155	0.000379859	0.856401	0.849717	0.848725	0.000991806	0.771345	0.851353	0.847329	0.00402428	0.0170651
cg18231054	0.863167	0.86374	-0.000572777	0.757226	0.862302	0.864981	-0.00267908	0.347212	0.864791	0.86237	0.00242092	0.133821
cg06092084	0.693128	0.695799	-0.00267054	0.348168	0.693491	0.694827	-0.00133668	0.765147	0.695596	0.69265	0.00294579	0.147823
cg11977488	0.779484	0.779554	-6.99677e-05	0.977163	0.778299	0.780855	-0.00255604	0.423245	0.781987	0.777279	0.00470848	0.0166473
cg03719984	0.85668	0.856605	7.45672e-05	0.972654	0.858404	0.85485	0.00355472	0.302828	0.85748	0.855639	0.00184042	0.405529
cg11649821	0.889766	0.890249	-0.000482921	0.633933	0.891056	0.888958	0.00209863	0.137578	0.889378	0.890508	-0.00113033	0.100771
cg17091049	0.913439	0.913252	0.000186472	0.883789	0.914971	0.911635	0.00333602	0.158871	0.914523	0.912602	0.00192177	0.134837
cg07227679	0.870216	0.870635	-0.000418697	0.880676	0.866827	0.873621	-0.00679421	0.0540264	0.871229	0.869584	0.00164495	0.377947
cg19630039	0.816087	0.820235	-0.00414838	0.0938989	0.815979	0.819714	-0.00373504	0.43178	0.819597	0.816304	0.00329266	0.139481
cg06082439	0.891935	0.892508	-0.000572652	0.747353	0.892041	0.892125	-8.44265e-05	0.968656	0.892442	0.89172	0.000721886	0.545319
cg06937595	0.730621	0.732574	-0.00195342	0.518182	0.730544	0.732871	-0.00232648	0.505323	0.73366	0.729739	0.00392094	0.0537369
cg06853697	0.799921	0.801729	-0.00180772	0.535188	0.79596	0.805134	-0.00917338	0.0372426	0.799373	0.802199	-0.00282581	0.178786
cg18383977	0.88787	0.887235	0.000634645	0.775797	0.885843	0.889297	-0.00345374	0.220088	0.887224	0.887738	-0.000513262	0.775892
cg08639799	0.750164	0.75366	-0.00349548	0.20719	0.753426	0.750688	0.00273734	0.528282	0.755703	0.748496	0.00720663	0.00317612
cg14559508	0.895633	0.894509	0.00112424	0.580797	0.89505	0.894857	0.000192809	0.935501	0.895286	0.894983	0.000303245	0.842164
cg16680704	0.794165	0.792562	0.00160335	0.514959	0.794688	0.791923	0.00276506	0.471273	0.791442	0.794069	-0.00262701	0.219421
cg24315049	0.932886	0.932859	2.66157e-05	0.985494	0.932926	0.932845	8.13544e-05	0.966555	0.931952	0.934378	-0.0024252	0.023083
cg15833286	0.759403	0.762314	-0.00291025	0.311464	0.759938	0.761936	-0.00199856	0.602507	0.761362	0.759994	0.00136855	0.506694
cg16142957	0.890946	0.890169	0.000776422	0.694079	0.890795	0.890207	0.000587477	0.8311	0.889903	0.891192	-0.00128927	0.443883
cg07719258	0.861645	0.86363	-0.00198498	0.433544	0.862396	0.863051	-0.00065578	0.856809	0.864071	0.86145	0.00262184	0.242081
cg14839558	0.881971	0.882614	-0.000642527	0.677243	0.881891	0.882738	-0.000846598	0.748623	0.883055	0.8817	0.00135493	0.298454
cg21876832	0.862449	0.862043	0.000405237	0.825279	0.863401	0.860943	0.0024585	0.312804	0.86138	0.862962	-0.00158187	0.293818
cg15028578	0.874858	0.874944	-8.64279e-05	0.921823	0.875686	0.874201	0.00148429	0.29049	0.875395	0.874436	0.000958257	0.0879748
cg17747265	0.35548	0.352015	0.003465	0.223684	0.352752	0.355327	-0.0025746	0.571648	0.351779	0.356099	-0.00431968	0.00410799
cg03396347	0.606011	0.599075	0.00693673	0.124203	0.598263	0.607268	-0.00900492	0.0575151	0.602307	0.602895	-0.000588105	0.696989
cg16573863	0.883296	0.881687	0.00160918	0.468885	0.881912	0.883176	-0.00126406	0.718721	0.881525	0.883611	-0.00208656	0.226552
cg24525340	0.679912	0.678226	0.00168588	0.515924	0.680695	0.676981	0.00371393	0.295477	0.676586	0.679989	-0.00340277	0.0160098
cg22375575	0.923663	0.922906	0.000757745	0.759546	0.925912	0.920666	0.00524597	0.111781	0.924086	0.922399	0.00168772	0.332578
cg08730434	0.732306	0.734019	-0.00171256	0.54745	0.731057	0.734781	-0.00372337	0.254284	0.735043	0.731242	0.00380136	0.0296193
cg26357403	0.727859	0.728512	-0.000653128	0.896657	0.722955	0.734303	-0.0113482	0.0985209	0.72947	0.72734	0.00212934	0.620988
cg22452682	0.917914	0.917253	0.000661313	0.741116	0.916414	0.918587	-0.00217326	0.485823	0.917018	0.917897	-0.000879127	0.448969
cg22380385	0.895153	0.896214	-0.00106067	0.650454	0.895795	0.895736	5.87749e-05	0.985004	0.894984	0.896434	-0.00144912	0.417541
cg06090818	0.808363	0.807426	0.000937533	0.726836	0.808221	0.807072	0.00114959	0.808105	0.809817	0.805753	0.00406381	0.0157487
cg13111532	0.755241	0.756719	-0.00147779	0.646898	0.759086	0.752832	0.00625467	0.233936	0.753827	0.757277	-0.00345078	0.0485988
cg12035532	0.919176	0.920023	-0.000847093	0.624678	0.920731	0.918393	0.00233779	0.266508	0.918579	0.920507	-0.00192833	0.174929
cg05264578	0.857638	0.856638	0.00100088	0.589463	0.85745	0.856721	0.000729548	0.745922	0.855683	0.85814	-0.00245745	0.0633632
cg12665890	0.869967	0.869705	0.000261657	0.90361	0.869264	0.870438	-0.00117399	0.698144	0.870514	0.868971	0.00154251	0.385597
cg13204758	0.685853	0.688087	-0.00223469	0.437102	0.688737	0.685581	0.00315651	0.438406	0.689775	0.683895	0.00588012	0.00107797
cg11528033	0.899906	0.897054	0.0028518	0.678721	0.894872	0.90203	-0.00715774	0.404533	0.903214	0.89374	0.00947395	0.144819
cg11254952	0.902235	0.90653	-0.00429512	0.269587	0.901762	0.907113	-0.00535077	0.211692	0.902709	0.906039	-0.00333043	0.272358
cg22619719	0.180014	0.183428	-0.00341352	0.0630788	0.182206	0.180662	0.00154399	0.357193	0.180318	0.182893	-0.00257555	0.0335601
cg10020121	0.884037	0.885141	-0.00110384	0.625996	0.884323	0.884735	-0.000412252	0.923187	0.884898	0.88419	0.000707863	0.716145
cg11956108	0.879196	0.880238	-0.00104214	0.595918	0.879953	0.879547	0.000406281	0.87597	0.879661	0.879594	6.68781e-05	0.96552
cg04395167	0.817103	0.819947	-0.0028438	0.283044	0.817771	0.819677	-0.00190649	0.661251	0.819872	0.81734	0.00253212	0.263489
cg05757448	0.851135	0.850435	0.000700032	0.695618	0.85114	0.850596	0.000543885	0.826861	0.852454	0.849114	0.00333938	0.00540511
cg15151929	0.909335	0.909544	-0.000209443	0.82998	0.908501	0.910416	-0.00191552	0.0926777	0.909818	0.908989	0.000828423	0.331994
cg13168877	0.867618	0.868356	-0.000737287	0.522455	0.868239	0.867797	0.000441817	0.763118	0.867602	0.868196	-0.00059319	0.453044
cg03330818	0.726517	0.728851	-0.00233332	0.684012	0.726986	0.727799	-0.000813292	0.85786	0.728475	0.726175	0.00229999	0.33188
cg24503109	0.784982	0.786026	-0.00104493	0.684379	0.784919	0.785758	-0.000838831	0.83956	0.78434	0.785859	-0.00151861	0.487485
cg04852972	0.744317	0.748401	-0.00408441	0.141347	0.745175	0.747486	-0.00231103	0.586994	0.74601	0.746514	-0.00050384	0.853274
cg24495298	0.676008	0.677952	-0.00194399	0.425038	0.678978	0.674744	0.0042332	0.284442	0.678028	0.675434	0.00259438	0.237455
cg06123252	0.811979	0.811251	0.000728532	0.756167	0.813431	0.809302	0.004129	0.298493	0.812775	0.811083	0.0016917	0.155756
cg04245726	0.752438	0.753754	-0.00131571	0.570569	0.753216	0.752822	0.000393416	0.872612	0.752071	0.753996	-0.00192449	0.153768
cg15546282	0.971335	0.970922	0.000412903	0.694186	0.971327	0.970861	0.00046572	0.735999	0.971082	0.971059	2.35238e-05	0.973801
cg06835814	0.701809	0.704031	-0.00222195	0.504805	0.707364	0.698902	0.00846178	0.147649	0.701964	0.70451	-0.00254587	0.359324
cg07105421	0.928442	0.928963	-0.000521021	0.733604	0.928206	0.929196	-0.000990534	0.636281	0.929303	0.928097	0.00120583	0.280777
cg26430560	0.709087	0.712809	-0.00372197	0.161764	0.710444	0.711315	-0.000870728	0.849269	0.712681	0.70891	0.0037708	0.126176
cg14598619	0.896166	0.897127	-0.00096162	0.703356	0.894057	0.899198	-0.00514052	0.174755	0.897623	0.895736	0.00188727	0.258508
cg00574213	0.820111	0.819481	0.000629536	0.836518	0.816556	0.823555	-0.00699938	0.157973	0.819226	0.819785	-0.000559322	0.789574
cg17016101	0.773196	0.767973	0.00522338	0.102548	0.778942	0.762387	0.0165555	0.00145751	0.768024	0.77301	-0.00498667	0.0477933
cg01559650	0.829015	0.829744	-0.000729258	0.846469	0.826174	0.83218	-0.00600595	0.149533	0.828382	0.829942	-0.00156001	0.421584
cg19694957	0.887085	0.887364	-0.000278187	0.867105	0.885644	0.888595	-0.00295039	0.176787	0.88712	0.887356	-0.00023566	0.823526
cg05035280	0.664056	0.665595	-0.00153871	0.62129	0.665391	0.664762	0.000628835	0.894076	0.665478	0.66449	0.000987799	0.726104
cg16388674	0.95748	0.957316	0.000163217	0.937771	0.958999	0.955834	0.00316438	0.221687	0.956393	0.958357	-0.00196426	0.265064
cg03688085	0.853419	0.845463	0.00795555	0.242287	0.85191	0.845245	0.00666553	0.225204	0.852681	0.84625	0.00643142	0.177306
cg14196676	0.840135	0.841606	-0.00147112	0.857615	0.841419	0.839861	0.001558	0.87534	0.842013	0.839265	0.00274871	0.550138
cg02697258	0.881915	0.880705	0.00121009	0.746402	0.882086	0.880756	0.00133021	0.748003	0.880257	0.882459	-0.0022021	0.356849
cg04012515	0.948146	0.948103	4.32274e-05	0.986151	0.947691	0.948896	-0.0012047	0.738551	0.948439	0.947978	0.000460929	0.811495
cg01748832	0.930294	0.929936	0.000358268	0.810681	0.931374	0.928761	0.00261362	0.177776	0.930143	0.92989	0.000252886	0.831138
cg27587063	0.774548	0.771535	0.00301309	0.298682	0.774326	0.771811	0.00251492	0.5334	0.774256	0.770736	0.0035204	0.139733
cg10623290	0.860621	0.859889	0.000731819	0.750975	0.861175	0.859798	0.00137717	0.680116	0.862893	0.858737	0.00415608	0.0699586
cg22792177	0.816834	0.820686	-0.00385202	0.216092	0.820514	0.817368	0.00314606	0.358435	0.817057	0.82024	-0.00318284	0.237923
cg04624458	0.869763	0.870323	-0.000560033	0.794557	0.869951	0.870436	-0.000485184	0.863088	0.870865	0.869507	0.00135721	0.412182
cg10623802	0.933895	0.934688	-0.000793497	0.870541	0.933894	0.93461	-0.000715794	0.905524	0.937126	0.931439	0.00568641	0.282959
cg14639753	0.873853	0.873649	0.000204724	0.905658	0.87161	0.875777	-0.0041668	0.0619647	0.873657	0.87414	-0.000482902	0.655589
cg01799930	0.916642	0.914921	0.00172068	0.616744	0.915562	0.915904	-0.000341602	0.923049	0.91593	0.915358	0.000572333	0.595966
cg18270426	0.758052	0.758539	-0.000486727	0.855962	0.759193	0.757763	0.00142982	0.783367	0.760376	0.757728	0.00264777	0.421009
cg12701697	0.721968	0.720219	0.00174893	0.483997	0.722508	0.719372	0.0031361	0.428059	0.721997	0.719429	0.00256836	0.139261
cg10331922	0.918858	0.917688	0.00117026	0.494802	0.918317	0.917973	0.000343853	0.886147	0.91819	0.918213	-2.29054e-05	0.987403
cg15622118	0.84826	0.849252	-0.000992096	0.62649	0.85028	0.847569	0.00271084	0.165982	0.849678	0.84803	0.00164888	0.176721
cg03771099	0.724101	0.724847	-0.000746506	0.75767	0.725262	0.723825	0.00143706	0.659532	0.725535	0.723248	0.00228737	0.279553
cg11946378	0.543673	0.54758	-0.00390644	0.470516	0.543494	0.549283	-0.00578904	0.558606	0.550882	0.543191	0.00769044	0.0742734
cg04724873	0.840715	0.842415	-0.00169924	0.599671	0.84057	0.842623	-0.00205273	0.663294	0.839068	0.84399	-0.00492228	0.00663706
cg26424079	0.912852	0.912068	0.000783481	0.6513	0.911687	0.91314	-0.00145307	0.435941	0.913695	0.911208	0.00248722	0.0566695
cg22344830	0.245406	0.24573	-0.000324488	0.911026	0.244481	0.246269	-0.00178843	0.733681	0.243032	0.247873	-0.00484154	0.0179271
cg05700129	0.142395	0.143713	-0.00131841	0.729045	0.147801	0.13822	0.00958108	0.0316347	0.142361	0.142913	-0.000552695	0.814839
cg26067203	0.13471	0.133563	0.00114716	0.747875	0.137092	0.130626	0.00646582	0.230425	0.133813	0.133548	0.000265597	0.934695
cg23621729	0.116588	0.116577	1.02602e-05	0.995084	0.117437	0.115546	0.00189105	0.421012	0.115907	0.117348	-0.00144047	0.233729
cg08114317	0.319585	0.323321	-0.00373593	0.264747	0.31856	0.323311	-0.00475078	0.353423	0.318899	0.323251	-0.00435112	0.0428364
cg00014118	0.578377	0.578322	5.46247e-05	0.984329	0.570389	0.585199	-0.0148098	0.00406689	0.578479	0.577097	0.00138198	0.451591
cg24317585	0.860809	0.862552	-0.00174291	0.234817	0.861927	0.861461	0.000465603	0.87287	0.861959	0.862222	-0.000262837	0.881384
cg23037871	0.815541	0.816763	-0.00122139	0.703753	0.815372	0.816779	-0.00140687	0.76545	0.816051	0.815757	0.000293776	0.912587
cg11983992	0.928703	0.928301	0.000402135	0.857943	0.930362	0.926575	0.00378739	0.214901	0.928431	0.92859	-0.000158333	0.93322
cg06980013	0.859473	0.861999	-0.00252594	0.445033	0.862275	0.859323	0.00295197	0.583436	0.859181	0.861914	-0.00273271	0.155598
cg09021225	0.759996	0.758316	0.00167999	0.656907	0.755795	0.76314	-0.0073452	0.281898	0.759672	0.759269	0.000403443	0.895332
cg00546307	0.603828	0.605314	-0.00148607	0.704964	0.59856	0.609884	-0.0113246	0.120938	0.602772	0.605176	-0.00240354	0.356311
cg13103143	0.508024	0.510429	-0.00240533	0.390772	0.503316	0.515332	-0.0120151	0.00222206	0.51022	0.507949	0.00227181	0.31593
cg26609236	0.833001	0.835635	-0.0026339	0.252677	0.834295	0.834014	0.000280266	0.935922	0.837402	0.831843	0.00555854	0.0276247
cg17854471	0.419315	0.416977	0.00233804	0.416584	0.42151	0.414772	0.00673803	0.176903	0.41577	0.420607	-0.0048364	0.019249
cg24087944	0.266906	0.265917	0.000988776	0.676134	0.26745	0.266032	0.00141719	0.719216	0.264143	0.269237	-0.0050945	0.00216419
cg22817993	0.151072	0.149228	0.00184461	0.698636	0.148561	0.151564	-0.00300324	0.626845	0.146783	0.154025	-0.00724178	0.00690897
cg09107007	0.363362	0.352891	0.0104707	0.0734661	0.357488	0.359744	-0.00225573	0.760985	0.358274	0.357978	0.000296501	0.943752
cg11808581	0.280533	0.281391	-0.000858481	0.892017	0.280071	0.281762	-0.00169103	0.819907	0.282623	0.28137	0.00125312	0.766909
cg00580652	0.258477	0.259812	-0.00133446	0.726135	0.262165	0.256067	0.0060975	0.238387	0.258935	0.259102	-0.000166512	0.944332
cg18392644	0.401179	0.40182	-0.000641625	0.791939	0.397137	0.405465	-0.0083274	0.0824858	0.399899	0.402533	-0.0026332	0.307455
cg06063714	0.690553	0.691403	-0.000849961	0.736469	0.686128	0.695052	-0.00892422	0.0542129	0.691743	0.689424	0.00231907	0.177162
cg14974223	0.853586	0.855609	-0.00202287	0.197819	0.855107	0.853948	0.00115921	0.596415	0.853834	0.855174	-0.0013399	0.161237
cg03469790	0.781143	0.780218	0.000925448	0.726621	0.783721	0.777508	0.00621269	0.0722287	0.783377	0.777843	0.00553465	0.0106426
cg19868751	0.863476	0.8646	-0.00112382	0.661358	0.866221	0.862269	0.00395154	0.204154	0.862569	0.865922	-0.003353	0.172632
cg13788313	0.459326	0.455197	0.00412863	0.116414	0.464089	0.450582	0.0135076	0.000849941	0.456864	0.457614	-0.000750457	0.703588
cg15825127	0.806466	0.80577	0.000696631	0.769313	0.812719	0.799156	0.0135624	0.00670392	0.808282	0.804181	0.00410135	0.0224906
cg23288755	0.577963	0.576006	0.00195761	0.445307	0.578069	0.575469	0.00259959	0.492984	0.57802	0.575994	0.00202608	0.289097
cg24105782	0.53551	0.535618	-0.000108605	0.971426	0.534615	0.536216	-0.00160105	0.702983	0.537526	0.53369	0.00383566	0.0599455
cg04847273	0.544809	0.545322	-0.000512685	0.859313	0.545986	0.543184	0.00280165	0.599466	0.544957	0.54399	0.000966358	0.648544
cg10837110	0.858842	0.857223	0.00161911	0.491093	0.859867	0.856174	0.00369273	0.253778	0.857791	0.858621	-0.000829784	0.640052
cg05654059	0.867296	0.868032	-0.000735654	0.556941	0.868494	0.866613	0.00188125	0.388009	0.867641	0.867228	0.000413503	0.728478
cg00400948	0.889058	0.889294	-0.000236432	0.766306	0.889275	0.889079	0.000196492	0.850078	0.888396	0.88982	-0.00142415	0.00528646
cg19091116	0.835152	0.835437	-0.000284561	0.873918	0.833886	0.836661	-0.0027749	0.245483	0.831324	0.83845	-0.0071262	8.77338e-06
cg00889627	0.919986	0.921608	-0.00162255	0.118065	0.918386	0.923131	-0.00474466	0.00139609	0.921669	0.919975	0.00169385	0.0426346
cg04781796	0.875715	0.882211	-0.00649544	0.000292462	0.873464	0.884283	-0.0108194	6.30509e-07	0.879314	0.878801	0.000512793	0.658496
cg26903053	0.851383	0.85122	0.000162849	0.917626	0.846943	0.855609	-0.00866613	0.000111975	0.847657	0.854307	-0.00665044	4.91623e-05
cg07701567	0.889386	0.89122	-0.00183388	0.345242	0.886886	0.893562	-0.00667647	0.00513469	0.890622	0.890034	0.000587605	0.707861
cg25154424	0.960028	0.959159	0.000868981	0.490649	0.960311	0.958829	0.00148164	0.41415	0.96004	0.959156	0.000884217	0.386791
cg11240722	0.90982	0.9099	-8.01103e-05	0.961217	0.909471	0.910229	-0.00075799	0.719498	0.90888	0.910946	-0.00206667	0.122466
cg09769218	0.712568	0.712055	0.000513367	0.856641	0.712704	0.712206	0.000497496	0.915845	0.714049	0.709788	0.0042612	0.0686067
cg24364910	0.883033	0.88307	-3.72116e-05	0.986783	0.882575	0.883539	-0.000963472	0.76085	0.882937	0.883069	-0.000132259	0.945117
cg25384089	0.963591	0.964656	-0.00106534	0.536017	0.964293	0.963972	0.000320513	0.887484	0.965114	0.963131	0.00198336	0.154524
cg14522944	0.850963	0.850162	0.000801046	0.266094	0.851284	0.849863	0.00142089	0.171825	0.849663	0.851233	-0.00156974	0.00989259
cg03700143	0.849993	0.846275	0.00371753	0.118999	0.851824	0.844448	0.00737626	0.0551613	0.84806	0.848004	5.52897e-05	0.977188
cg11687809	0.790774	0.794432	-0.0036571	0.158418	0.797	0.787958	0.00904114	0.0850455	0.79472	0.789758	0.0049627	0.00847047
cg24547253	0.894222	0.892916	0.00130653	0.551006	0.897022	0.890202	0.00681998	0.0471569	0.894215	0.892967	0.00124822	0.509411
cg14087574	0.769739	0.76938	0.000358537	0.885228	0.76804	0.77082	-0.00277972	0.435324	0.772664	0.765957	0.00670704	0.000862844
cg09752779	0.806578	0.806368	0.000209917	0.927838	0.803178	0.809451	-0.00627269	0.11089	0.808371	0.804567	0.0038039	0.0265107
cg13856872	0.870244	0.869641	0.000603931	0.746934	0.869094	0.87071	-0.00161646	0.624685	0.870056	0.870156	-0.000100281	0.954988
cg16650026	0.924969	0.925367	-0.000397582	0.798888	0.927097	0.92311	0.0039866	0.0376517	0.924986	0.925399	-0.000412592	0.734262
cg16992594	0.936694	0.937611	-0.000917499	0.53428	0.937107	0.937066	4.08933e-05	0.986516	0.936968	0.937324	-0.000355136	0.785075
cg07226484	0.820163	0.822437	-0.00227484	0.383892	0.819314	0.823177	-0.00386315	0.490924	0.821109	0.821188	-7.88114e-05	0.969189
cg04843461	0.760949	0.75902	0.00192867	0.456318	0.760568	0.759338	0.00122969	0.78766	0.762073	0.757862	0.00421164	0.0816345
cg16703312	0.823904	0.821952	0.00195164	0.3467	0.821352	0.824785	-0.00343284	0.121107	0.823021	0.822944	7.69597e-05	0.950415
cg12658400	0.910882	0.909425	0.00145697	0.449314	0.908771	0.911619	-0.00284755	0.30071	0.911002	0.909391	0.00161132	0.297702
cg15198247	0.960796	0.961177	-0.00038076	0.8473	0.95919	0.962765	-0.00357527	0.14644	0.96142	0.960412	0.00100819	0.439336
cg15356494	0.696724	0.690686	0.00603795	0.0632599	0.69378	0.693849	-6.90315e-05	0.986085	0.694753	0.692042	0.00271073	0.250179
cg09767587	0.398305	0.394806	0.00349953	0.233837	0.398093	0.394115	0.00397812	0.325741	0.393918	0.397813	-0.00389568	0.0539715
cg05597180	0.051248	0.0517674	-0.000519356	0.77706	0.0504861	0.0525714	-0.00208534	0.351962	0.0523965	0.0506953	0.00170118	0.243965
cg11863397	0.103071	0.105128	-0.00205631	0.241474	0.104104	0.104363	-0.000258192	0.910398	0.104898	0.103342	0.00155652	0.234797
cg13298359	0.0718307	0.0740877	-0.00225697	0.668103	0.0752084	0.0706849	0.00452349	0.467873	0.0706012	0.0755498	-0.00494861	0.304322
cg14978994	0.240503	0.231219	0.00928386	0.0636364	0.233997	0.23803	-0.0040329	0.525102	0.236612	0.236099	0.000513216	0.890406
cg18120323	0.544373	0.54497	-0.000596935	0.85066	0.540257	0.547855	-0.00759839	0.0678887	0.542912	0.545745	-0.00283299	0.302757
cg14417954	0.0928391	0.093103	-0.000263877	0.857491	0.0930572	0.092903	0.000154183	0.946145	0.0926016	0.0932251	-0.000623486	0.637456
cg26610624	0.200533	0.19732	0.00321297	0.308372	0.2022	0.195139	0.0070611	0.158871	0.200131	0.197187	0.00294393	0.175701
cg21137823	0.19439	0.192735	0.00165533	0.562098	0.193224	0.193574	-0.000350349	0.926093	0.194078	0.192648	0.00143041	0.615473
cg03754143	0.277207	0.277041	0.000166204	0.962854	0.27905	0.276168	0.002882	0.610609	0.276253	0.273733	0.00251987	0.324853
cg22865720	0.071462	0.0721055	-0.000643573	0.869903	0.0693166	0.0739577	-0.00464112	0.327996	0.0707737	0.0727727	-0.00199899	0.46977
cg11345323	0.0821643	0.0806638	0.00150057	0.707707	0.0872082	0.0755957	0.0116125	0.0203869	0.0812224	0.0821337	-0.000911269	0.794192
cg24035370	0.0699409	0.0716566	-0.00171572	0.221803	0.0713581	0.0702089	0.00114929	0.526661	0.0719746	0.0696208	0.00235385	0.0351785
cg19370684	0.495188	0.491382	0.00380621	0.541942	0.487027	0.500153	-0.013126	0.0723104	0.495526	0.490659	0.00486746	0.256545
cg02347356	0.751814	0.748179	0.00363468	0.0864145	0.746646	0.752881	-0.00623591	0.0262647	0.751845	0.747597	0.00424834	0.0223921
cg05929117	0.607605	0.605362	0.00224278	0.416626	0.600193	0.61266	-0.0124667	0.00862153	0.60598	0.607224	-0.00124388	0.587878
cg20285026	0.879102	0.876549	0.00255334	0.214095	0.878815	0.876778	0.00203675	0.420975	0.879277	0.876489	0.00278792	0.103069
cg01907016	0.927824	0.929251	-0.00142634	0.489109	0.928661	0.928255	0.000405427	0.872657	0.929162	0.927865	0.00129742	0.447798
cg17740743	0.936404	0.934827	0.00157646	0.251415	0.9344	0.936635	-0.00223572	0.169068	0.936433	0.935087	0.00134614	0.254155
cg12391964	0.942834	0.939793	0.00304088	0.140696	0.939689	0.942783	-0.00309353	0.214728	0.942984	0.939756	0.00322754	0.0387294
cg23629792	0.909704	0.908994	0.000709634	0.784459	0.908599	0.909581	-0.000982239	0.743992	0.909864	0.909243	0.000620529	0.744621
cg26059839	0.86645	0.867638	-0.00118896	0.547001	0.864028	0.869827	-0.00579988	0.0299323	0.86751	0.866695	0.000814977	0.630824
cg14656575	0.818182	0.81727	0.0009116	0.752472	0.816762	0.818865	-0.00210263	0.638957	0.818571	0.816813	0.00175853	0.43132
cg22627876	0.919751	0.918055	0.00169504	0.281075	0.918993	0.91853	0.000462293	0.826733	0.919409	0.91809	0.00131867	0.292334
cg06340969	0.948106	0.946921	0.00118518	0.47521	0.948039	0.947086	0.000952316	0.687678	0.948316	0.946783	0.00153274	0.234292
cg08115172	0.911446	0.910307	0.00113865	0.167243	0.911449	0.910284	0.00116507	0.269122	0.910959	0.910834	0.000125353	0.843932
cg15502607	0.83699	0.83946	-0.00246974	0.255368	0.83911	0.837339	0.0017712	0.533796	0.838193	0.838081	0.000111216	0.94775
cg00653281	0.888992	0.888491	0.000500696	0.636317	0.886898	0.890783	-0.00388519	0.014499	0.888874	0.888912	-3.80965e-05	0.96579
cg27264322	0.917105	0.916431	0.000674043	0.707909	0.915358	0.918278	-0.0029197	0.383593	0.917553	0.916064	0.00148823	0.336114
cg19619416	0.90958	0.909746	-0.000165446	0.931894	0.909504	0.90969	-0.000186174	0.942666	0.910181	0.909208	0.000972649	0.483924
cg07570618	0.858922	0.857157	0.00176483	0.730781	0.843116	0.872921	-0.0298047	0.000563037	0.858646	0.856936	0.00171011	0.162221
cg24447775	0.879902	0.879842	5.99266e-05	0.970862	0.880996	0.87855	0.00244661	0.295582	0.881847	0.878321	0.00352693	0.00496161
cg00328210	0.901811	0.90275	-0.000939558	0.650815	0.901832	0.902738	-0.000906855	0.742023	0.902642	0.901985	0.00065712	0.691413
cg15703790	0.901903	0.902499	-0.000596496	0.763761	0.902888	0.901192	0.00169531	0.496524	0.902834	0.9018	0.00103387	0.506091
cg17355877	0.895759	0.894366	0.00139271	0.711762	0.891822	0.898163	-0.00634092	0.155342	0.895556	0.894966	0.000589815	0.843223
cg24475758	0.908073	0.907505	0.000568069	0.846918	0.903914	0.911689	-0.00777443	0.0349535	0.908283	0.907325	0.000957677	0.685661
cg03734700	0.904581	0.905763	-0.00118187	0.663103	0.904206	0.90624	-0.00203372	0.562047	0.905717	0.904727	0.00098946	0.635376
cg21221161	0.916105	0.913659	0.00244581	0.300606	0.911053	0.918624	-0.00757182	0.0128502	0.915502	0.914741	0.000760511	0.666823
cg19900677	0.888604	0.888585	1.90775e-05	0.990898	0.889685	0.887387	0.00229754	0.268486	0.889707	0.887681	0.00202598	0.146153
cg26221719	0.931169	0.930598	0.000570711	0.648582	0.930459	0.931194	-0.000734686	0.64798	0.930984	0.930719	0.00026438	0.770103
cg22332100	0.974801	0.975768	-0.000967009	0.326967	0.975756	0.974816	0.000940153	0.506058	0.974469	0.976057	-0.00158792	0.0737934
cg02107558	0.825659	0.825892	-0.000232959	0.911197	0.826035	0.824961	0.00107387	0.689826	0.827201	0.823849	0.00335201	0.0369311
cg04146995	0.821791	0.822017	-0.000225705	0.924357	0.82252	0.820885	0.0016351	0.619739	0.823793	0.820035	0.00375816	0.0443618
cg11699150	0.918282	0.917979	0.00030219	0.863914	0.918701	0.917163	0.00153842	0.515895	0.919354	0.917286	0.00206819	0.153644
cg19923417	0.9522	0.952428	-0.00022751	0.871858	0.952084	0.952539	-0.000455153	0.807197	0.952613	0.952077	0.000535906	0.620964
cg15115072	0.85781	0.856785	0.00102548	0.63179	0.856369	0.858193	-0.0018238	0.446785	0.857064	0.85757	-0.000505152	0.749126
cg11758127	0.860764	0.859443	0.0013206	0.545206	0.858402	0.861736	-0.00333429	0.323776	0.860923	0.858879	0.00204436	0.195704
cg17815669	0.933825	0.935497	-0.00167294	0.43081	0.93151	0.937656	-0.00614628	0.0336517	0.935419	0.933924	0.00149481	0.385264
cg08108679	0.827709	0.827645	6.33441e-05	0.979173	0.828699	0.826706	0.00199363	0.549355	0.828515	0.826336	0.00217956	0.195542
cg16269144	0.927215	0.926649	0.000565436	0.824948	0.926924	0.926787	0.000136933	0.970901	0.927282	0.926391	0.000891322	0.670356
cg04314111	0.895305	0.895406	-0.00010124	0.935111	0.895602	0.895155	0.00044674	0.80783	0.896097	0.89459	0.00150718	0.124556
cg22332339	0.913252	0.912617	0.000634436	0.803931	0.910034	0.915748	-0.00571363	0.113164	0.912915	0.913127	-0.000211486	0.911144
cg11227141	0.831827	0.83608	-0.00425309	0.11063	0.833695	0.834587	-0.000892585	0.786761	0.833882	0.834021	-0.000139782	0.946511
cg00095688	0.764993	0.773853	-0.00886017	0.0451693	0.760709	0.778223	-0.0175148	0.000433852	0.771699	0.767048	0.00465113	0.149215
cg24842354	0.756855	0.766166	-0.00931091	0.0429356	0.752402	0.770277	-0.0178745	0.0165705	0.767925	0.754292	0.0136326	0.00458611
cg08439149	0.876846	0.884472	-0.00762632	0.0163146	0.879746	0.88164	-0.00189424	0.610221	0.882211	0.879165	0.00304663	0.280766
cg13077150	0.881051	0.887539	-0.00648802	0.00936481	0.879982	0.888694	-0.0087124	0.00936204	0.884598	0.883903	0.000695148	0.684203
cg00359465	0.735623	0.733589	0.00203395	0.39737	0.738458	0.730641	0.00781707	0.0191868	0.73569	0.732793	0.00289658	0.132051
cg04023573	0.866329	0.866164	0.000164874	0.933858	0.865003	0.867119	-0.00211596	0.389568	0.867796	0.864698	0.00309771	0.0689409
cg03959306	0.922959	0.922257	0.000701933	0.69687	0.921723	0.923226	-0.00150296	0.529674	0.923571	0.921558	0.00201374	0.135083
cg04520340	0.773266	0.772392	0.000873264	0.682918	0.771368	0.774028	-0.00265931	0.483128	0.775135	0.77025	0.00488501	0.0247947
cg16653138	0.945014	0.943881	0.0011328	0.580543	0.944978	0.944166	0.000812174	0.741688	0.944419	0.944591	-0.000171905	0.915386
cg13387826	0.949224	0.949888	-0.00066382	0.706608	0.951556	0.947504	0.00405231	0.0436584	0.951622	0.947527	0.00409437	0.00143868
cg14418633	0.952438	0.952903	-0.000465003	0.846827	0.951433	0.953932	-0.00249939	0.39053	0.953493	0.95168	0.00181319	0.306979
cg03001333	0.898763	0.898917	-0.000153832	0.897661	0.898903	0.898727	0.000176623	0.87701	0.898072	0.89938	-0.00130804	0.0216147
cg13591369	0.788921	0.78721	0.00171122	0.423868	0.787368	0.788726	-0.00135796	0.609044	0.787696	0.787541	0.000155329	0.918366
cg27587033	0.906336	0.906704	-0.0003677	0.814177	0.906329	0.906622	-0.00029287	0.893475	0.907246	0.905669	0.0015766	0.213014
cg06791083	0.922114	0.922751	-0.000636647	0.741942	0.921157	0.92355	-0.00239306	0.35698	0.921497	0.923133	-0.0016361	0.298173
cg14171824	0.77908	0.783683	-0.00460264	0.081198	0.782889	0.779757	0.00313205	0.330976	0.782638	0.779521	0.00311704	0.156543
cg01970427	0.90069	0.900585	0.000105659	0.968549	0.900439	0.900927	-0.000488	0.906572	0.89997	0.901218	-0.00124773	0.605065
cg25976434	0.856191	0.854213	0.00197793	0.366283	0.854561	0.85563	-0.00106941	0.741162	0.855686	0.854611	0.00107539	0.473457
cg06757383	0.952093	0.950176	0.00191729	0.325324	0.948356	0.953688	-0.00533169	0.0543997	0.95223	0.950089	0.00214051	0.182266
cg14255243	0.87413	0.873797	0.000333603	0.850831	0.871325	0.876433	-0.0051079	0.0372351	0.873145	0.874584	-0.00143898	0.318544
cg14599857	0.970476	0.969733	0.000742664	0.562139	0.969474	0.970784	-0.00130962	0.398328	0.969587	0.970678	-0.00109133	0.288918
cg05802244	0.888443	0.888407	3.56009e-05	0.984081	0.888631	0.887685	0.000945347	0.708656	0.889246	0.887526	0.00172016	0.297092
cg11835265	0.886699	0.889219	-0.00251957	0.602995	0.887237	0.888622	-0.00138543	0.844707	0.886963	0.887616	-0.000652388	0.912865
cg26252027	0.849496	0.848237	0.00125921	0.590428	0.845808	0.851997	-0.00618955	0.0218017	0.847376	0.850264	-0.00288817	0.00286046
cg08000672	0.905816	0.904389	0.00142746	0.434598	0.907351	0.90268	0.00467149	0.041626	0.906863	0.903349	0.00351495	0.0165035
cg07375700	0.884524	0.88329	0.00123352	0.488359	0.885322	0.882163	0.00315947	0.221276	0.88356	0.88399	-0.000429908	0.761787
cg16059943	0.89701	0.895822	0.00118852	0.570565	0.897112	0.895346	0.00176542	0.440969	0.897522	0.894988	0.0025339	0.101157
cg22174681	0.921293	0.921461	-0.000168127	0.956033	0.922001	0.920709	0.00129147	0.742269	0.922593	0.920129	0.00246385	0.31299
cg23820589	0.902639	0.903474	-0.000834553	0.75517	0.902336	0.903549	-0.00121298	0.697989	0.903966	0.901963	0.00200326	0.429203
cg25304754	0.784167	0.782862	0.00130486	0.535856	0.783727	0.78311	0.000617358	0.825759	0.784249	0.782699	0.00154976	0.338533
cg12085265	0.933964	0.930885	0.00307952	0.139013	0.933552	0.931343	0.00220899	0.475644	0.931647	0.933413	-0.00176623	0.363945
cg22868225	0.960226	0.960705	-0.000479034	0.697514	0.960131	0.960749	-0.000618121	0.727473	0.961061	0.959852	0.00120855	0.217609
cg03580279	0.881407	0.87987	0.00153692	0.376132	0.880032	0.880725	-0.000693394	0.785572	0.881634	0.879688	0.00194538	0.116537
cg20153240	0.906071	0.904769	0.00130232	0.522928	0.906116	0.904729	0.00138721	0.624053	0.906405	0.90465	0.00175468	0.288749
cg06821641	0.904502	0.905044	-0.000542602	0.710562	0.904944	0.904301	0.000643622	0.761432	0.903809	0.905434	-0.00162543	0.220643
cg17495046	0.852992	0.852958	3.40676e-05	0.986931	0.852977	0.85282	0.000157016	0.955824	0.854056	0.851578	0.00247711	0.0744409
cg12601506	0.920874	0.920816	5.83549e-05	0.980752	0.921799	0.919716	0.00208329	0.546652	0.919851	0.921777	-0.00192563	0.397206
cg05351942	0.822263	0.823532	-0.00126889	0.701171	0.822538	0.823415	-0.000877	0.847217	0.826005	0.819682	0.00632296	0.00335156
cg06176608	0.822854	0.82531	-0.00245547	0.333276	0.825499	0.822643	0.00285619	0.39753	0.82428	0.823601	0.000679587	0.746569
cg26561349	0.878471	0.878503	-3.17881e-05	0.983899	0.880497	0.876535	0.00396146	0.0527908	0.877788	0.879305	-0.00151694	0.321639
cg08732456	0.824461	0.823845	0.000615488	0.891281	0.822722	0.825734	-0.00301171	0.662978	0.823924	0.824437	-0.000513052	0.919071
cg17497824	0.801862	0.802558	-0.000695736	0.809902	0.801084	0.803553	-0.00246944	0.497355	0.803129	0.800969	0.00216056	0.277435
cg08659047	0.882761	0.88312	-0.000359039	0.861844	0.880183	0.885648	-0.0054658	0.0794108	0.881793	0.884151	-0.00235881	0.0792477
cg16735509	0.318896	0.317469	0.00142746	0.749102	0.312695	0.323435	-0.0107405	0.124078	0.314543	0.322617	-0.00807389	0.017612
cg02587648	0.495738	0.490638	0.0051001	0.197812	0.479809	0.506069	-0.0262602	0.000155983	0.493722	0.492837	0.000885063	0.75396
cg19906777	0.873959	0.872803	0.00115658	0.509749	0.873573	0.873085	0.000488485	0.860313	0.872801	0.873842	-0.00104166	0.544349
cg10761639	0.865379	0.864785	0.00059487	0.908329	0.860458	0.869535	-0.00907698	0.155185	0.864612	0.864782	-0.000170218	0.931166
cg01164686	0.879627	0.880525	-0.000897561	0.647028	0.879525	0.880307	-0.000781734	0.772734	0.882433	0.877896	0.00453655	0.00777773
cg24138964	0.67183	0.673617	-0.00178752	0.575252	0.67154	0.674041	-0.0025011	0.568413	0.671674	0.6723	-0.000625975	0.773354
cg20269544	0.713031	0.70918	0.00385132	0.136873	0.714891	0.70748	0.00741154	0.0295922	0.711195	0.709866	0.00132877	0.481567
cg12711627	0.849166	0.849996	-0.000829903	0.751881	0.851554	0.847683	0.0038702	0.315312	0.852541	0.846441	0.00610011	0.00277036
cg12764620	0.911324	0.910752	0.000572304	0.783643	0.911874	0.910197	0.00167675	0.576002	0.911132	0.911024	0.000107749	0.938035
cg04349178	0.848084	0.848377	-0.000292853	0.916187	0.84562	0.850682	-0.00506189	0.170744	0.845653	0.850115	-0.00446195	0.00175457
cg25139718	0.882325	0.882049	0.000276271	0.880398	0.880839	0.883321	-0.00248188	0.23396	0.88175	0.88238	-0.000630136	0.655355
cg02300356	0.960542	0.958951	0.00159131	0.298838	0.958861	0.9606	-0.00173866	0.376115	0.958638	0.960816	-0.00217813	0.0411735
cg00312809	0.809707	0.8107	-0.000992548	0.736491	0.812624	0.807893	0.00473117	0.249433	0.810499	0.809521	0.000978172	0.593106
cg19646139	0.897257	0.897295	-3.77053e-05	0.988552	0.897965	0.896615	0.00135031	0.624219	0.896614	0.898192	-0.00157853	0.471785
cg18888671	0.932999	0.933162	-0.00016315	0.918409	0.931917	0.934098	-0.0021803	0.229929	0.933006	0.933301	-0.000295514	0.802322
cg19759051	0.91233	0.913305	-0.000975037	0.548438	0.912533	0.912822	-0.000289047	0.880598	0.912447	0.913137	-0.000689999	0.560469
cg07912723	0.872993	0.875659	-0.00266595	0.191764	0.867091	0.881075	-0.013984	1.13692e-06	0.874376	0.87421	0.000166765	0.918962
cg02912476	0.92029	0.922924	-0.00263344	0.295825	0.921105	0.922045	-0.000940612	0.734052	0.920772	0.922404	-0.00163204	0.406302
cg08651178	0.909074	0.909228	-0.000154639	0.931097	0.908334	0.90988	-0.00154624	0.50909	0.909909	0.908516	0.00139263	0.267452
cg12639453	0.591189	0.58646	0.0047292	0.348049	0.602062	0.576116	0.0259457	9.9655e-05	0.586837	0.591663	-0.00482613	0.254249
cg16599817	0.768329	0.770884	-0.00255513	0.395156	0.767666	0.770836	-0.00316978	0.481	0.771051	0.767668	0.00338272	0.0986385
cg06315149	0.850258	0.852898	-0.00263982	0.32258	0.848186	0.854281	-0.00609446	0.0660598	0.852992	0.850118	0.00287421	0.162884
cg17023856	0.47836	0.467026	0.0113343	0.126991	0.490939	0.455899	0.0350404	8.23393e-06	0.466928	0.479403	-0.0124749	0.0244503
cg08109625	0.679859	0.678377	0.00148193	0.656935	0.683718	0.674198	0.00951976	0.039322	0.679203	0.678534	0.000668131	0.809314
cg00409816	0.775481	0.77843	-0.00294902	0.295004	0.772941	0.780948	-0.00800714	0.0443325	0.779006	0.774927	0.00407942	0.0245878
cg13072890	0.752588	0.749845	0.00274237	0.331675	0.755052	0.747953	0.00709874	0.0888539	0.75064	0.751526	-0.000886665	0.628598
cg06717814	0.844176	0.843091	0.00108534	0.550298	0.844698	0.842454	0.00224457	0.372476	0.843756	0.843022	0.000734637	0.595081
cg22626579	0.8779	0.879354	-0.00145389	0.567517	0.880935	0.876756	0.0041789	0.20038	0.880102	0.877235	0.00286755	0.12736
cg19405842	0.398364	0.395677	0.00268721	0.431656	0.388737	0.406686	-0.0179494	0.0803406	0.396982	0.397124	-0.000142682	0.927494
cg12713909	0.823387	0.827096	-0.00370844	0.257851	0.82736	0.823521	0.00383865	0.366988	0.827133	0.823349	0.00378398	0.0945437
cg06204101	0.756894	0.755546	0.00134753	0.602525	0.763179	0.749236	0.0139427	0.00108088	0.757005	0.754878	0.0021275	0.347855
cg09322616	0.866128	0.866096	3.23348e-05	0.983322	0.865008	0.867246	-0.00223876	0.196312	0.865034	0.867445	-0.00241075	0.0307971
cg02138098	0.926287	0.927089	-0.000802868	0.689825	0.926353	0.926869	-0.000515665	0.83373	0.927643	0.925707	0.00193692	0.149963
cg11781622	0.903525	0.905376	-0.00185163	0.283733	0.903883	0.904916	-0.00103347	0.632436	0.904754	0.904049	0.000705232	0.604532
cg25319188	0.950269	0.949905	0.000364585	0.844028	0.949355	0.950861	-0.00150626	0.560652	0.950775	0.949463	0.00131198	0.390201
cg02293396	0.899661	0.900396	-0.000735005	0.746402	0.903347	0.896858	0.00648863	0.0176102	0.901079	0.898852	0.00222703	0.205166
cg17748900	0.833897	0.83227	0.0016267	0.418529	0.832562	0.833532	-0.000970517	0.656573	0.83304	0.83236	0.000679729	0.645379
cg22342249	0.901442	0.900316	0.00112635	0.527332	0.899884	0.90182	-0.00193652	0.413357	0.900568	0.901127	-0.000559246	0.705007
cg22876683	0.938649	0.938228	0.000420751	0.797819	0.937537	0.939228	-0.00169105	0.393961	0.937958	0.939062	-0.00110422	0.398905
cg13918804	0.631076	0.631543	-0.000467166	0.895209	0.629337	0.63305	-0.00371315	0.523471	0.630043	0.632677	-0.00263417	0.279885
cg04315214	0.834965	0.839802	-0.00483645	0.0882521	0.824843	0.849663	-0.02482	1.26406e-05	0.836219	0.838305	-0.00208626	0.420277
cg19257562	0.854054	0.854306	-0.000252263	0.907032	0.84879	0.859135	-0.0103458	0.0104116	0.855366	0.853634	0.00173184	0.269905
cg03599988	0.889632	0.888277	0.00135568	0.583294	0.890921	0.887058	0.00386222	0.219371	0.889324	0.888296	0.00102781	0.598362
cg03777518	0.89409	0.894083	6.37898e-06	0.997498	0.896205	0.892015	0.00419002	0.111709	0.894073	0.893982	9.08467e-05	0.953276
cg20250605	0.914694	0.914066	0.000627589	0.684743	0.9138	0.915076	-0.00127596	0.50818	0.913982	0.914796	-0.000813725	0.51368
cg00981070	0.869205	0.870757	-0.00155162	0.211776	0.866608	0.873347	-0.00673843	1.63624e-06	0.870765	0.869525	0.0012408	0.166875
cg09179248	0.86316	0.863433	-0.000272511	0.798003	0.859169	0.867375	-0.00820601	3.53042e-07	0.863838	0.863129	0.000709701	0.455384
cg17426766	0.648627	0.650949	-0.0023219	0.427838	0.641071	0.658705	-0.0176341	1.26018e-06	0.649479	0.649883	-0.000403889	0.870031
cg26910870	0.769752	0.773733	-0.00398094	0.258755	0.762833	0.780131	-0.0172978	7.47342e-05	0.772762	0.770439	0.00232376	0.457527
cg20151494	0.867029	0.86518	0.00184947	0.41443	0.862545	0.869778	-0.00723226	0.0142384	0.867771	0.864782	0.00298861	0.160455
cg20328379	0.918051	0.918469	-0.000417225	0.863284	0.915727	0.920619	-0.00489151	0.0964663	0.919689	0.916963	0.00272609	0.176603
cg27427908	0.93386	0.933787	7.21668e-05	0.962377	0.93334	0.934025	-0.000684877	0.687703	0.933188	0.934466	-0.00127827	0.254723
cg18803110	0.926961	0.925785	0.00117611	0.481958	0.926143	0.92635	-0.00020657	0.928424	0.925751	0.926977	-0.00122677	0.216282
cg23803603	0.826365	0.825139	0.00122682	0.616688	0.824997	0.825887	-0.000890534	0.779894	0.828096	0.823843	0.00425377	0.014291
cg12718519	0.246977	0.247125	-0.000148124	0.960586	0.238566	0.255686	-0.0171195	0.00311111	0.246368	0.249213	-0.00284508	0.187024
cg09261593	0.221463	0.223923	-0.00246	0.49337	0.220302	0.22502	-0.00471723	0.368402	0.222311	0.22298	-0.000668484	0.773562
cg18188739	0.294222	0.285066	0.00915648	0.108389	0.291566	0.288024	0.00354125	0.647714	0.284785	0.295186	-0.0104016	0.00895657
cg15481172	0.360806	0.353713	0.00709303	0.0797324	0.357231	0.357832	-0.000600506	0.906791	0.353395	0.36161	-0.00821513	0.00183767
cg08106279	0.909718	0.907968	0.00174978	0.328524	0.907913	0.909665	-0.0017518	0.398615	0.909458	0.908298	0.0011601	0.382242
cg11796233	0.898341	0.898679	-0.000337858	0.858024	0.898562	0.89809	0.000472343	0.829102	0.899253	0.897777	0.00147577	0.301344
cg26335530	0.816342	0.818505	-0.0021628	0.362693	0.819811	0.815023	0.00478793	0.161561	0.818614	0.816303	0.002311	0.200005
cg00443516	0.900782	0.900619	0.000163512	0.934232	0.899509	0.901709	-0.00219962	0.361579	0.901061	0.900278	0.000782678	0.618669
cg08106205	0.87238	0.872511	-0.000130276	0.939372	0.870272	0.87454	-0.00426759	0.0296914	0.871985	0.872954	-0.000969519	0.462683
cg24557048	0.500837	0.496825	0.00401195	0.305561	0.498528	0.499514	-0.000985786	0.849601	0.499107	0.498301	0.000806385	0.743736
cg06157219	0.334615	0.329274	0.00534096	0.0751633	0.331334	0.33279	-0.00145566	0.71606	0.331885	0.332082	-0.000196799	0.909439
cg25845463	0.687257	0.681041	0.00621556	0.0739254	0.686467	0.682728	0.00373873	0.553174	0.685599	0.68329	0.00230834	0.433592
cg04771433	0.245492	0.246987	-0.00149451	0.616576	0.240495	0.251826	-0.0113305	0.0648557	0.248137	0.244344	0.00379268	0.134888
cg15550572	0.0980722	0.095863	0.00220921	0.456315	0.0992598	0.0947905	0.00446928	0.312291	0.0977686	0.0958237	0.00194486	0.504066
cg25466090	0.169862	0.167786	0.00207536	0.633465	0.17067	0.167758	0.00291228	0.597582	0.172307	0.166146	0.00616106	0.0254009
cg05753589	0.471152	0.475224	-0.00407224	0.463202	0.484265	0.463014	0.0212515	0.004668	0.472282	0.47644	-0.00415772	0.300138
cg23844174	0.168686	0.167554	0.0011326	0.842325	0.174017	0.162501	0.0115155	0.0700797	0.168232	0.169034	-0.000802048	0.85393
cg09560161	0.491459	0.488406	0.00305329	0.205815	0.491067	0.489178	0.00188867	0.614717	0.490132	0.490071	6.10887e-05	0.977623
cg16048006	0.525983	0.522184	0.00379883	0.0856373	0.529339	0.519371	0.00996842	0.000642013	0.524253	0.523715	0.000537823	0.780586
cg22366001	0.879505	0.882024	-0.00251936	0.176498	0.880368	0.881048	-0.000680275	0.826859	0.881355	0.879896	0.00145894	0.277285
cg07836663	0.873757	0.872995	0.000761616	0.607392	0.873425	0.873294	0.000130394	0.944775	0.873416	0.873239	0.000177235	0.842312
cg20975074	0.848053	0.849874	-0.00182132	0.353652	0.847267	0.850664	-0.00339697	0.224084	0.849315	0.848784	0.00053127	0.736768
cg24776480	0.852541	0.853081	-0.000540115	0.73797	0.850583	0.855206	-0.00462336	0.07841	0.853741	0.851869	0.00187239	0.157315
cg00866690	0.919194	0.920375	-0.00118079	0.218151	0.919948	0.919614	0.000333449	0.833463	0.919008	0.920559	-0.00155093	0.0648968
cg24042578	0.836451	0.837933	-0.00148197	0.553433	0.838708	0.835941	0.00276692	0.380031	0.836252	0.838175	-0.00192296	0.316574
cg24577455	0.70011	0.702895	-0.00278458	0.319345	0.695247	0.706871	-0.0116241	0.000251043	0.704163	0.699443	0.00471949	0.0472319
cg03732007	0.166038	0.164236	0.00180193	0.563296	0.166163	0.165201	0.000962154	0.81281	0.163912	0.166622	-0.00270986	0.116494
cg00171113	0.821888	0.823514	-0.00162635	0.428538	0.821015	0.824529	-0.00351457	0.205916	0.823717	0.822011	0.00170581	0.206689
cg06888836	0.766295	0.768143	-0.0018477	0.531382	0.771794	0.76269	0.00910376	0.00158684	0.767169	0.767337	-0.0001681	0.909278
cg10334053	0.711036	0.720283	-0.00924638	0.0662806	0.696848	0.733133	-0.0362847	2.64805e-06	0.717767	0.712872	0.00489545	0.245059
cg21271945	0.412412	0.415005	-0.00259337	0.570721	0.419813	0.40824	0.0115731	0.00847056	0.412414	0.415203	-0.00278911	0.34405
cg07693617	0.767808	0.769481	-0.00167249	0.544751	0.767789	0.770021	-0.00223275	0.49828	0.769481	0.768042	0.00143813	0.513157
cg26930596	0.526796	0.509732	0.0170643	0.024432	0.5439	0.494807	0.0490931	8.47787e-08	0.51669	0.521188	-0.00449728	0.465602
cg02481000	0.409584	0.397657	0.0119277	0.010761	0.419752	0.388397	0.0313546	8.75932e-07	0.402208	0.40548	-0.0032729	0.366799
cg15033013	0.426176	0.406638	0.0195377	0.00749196	0.43374	0.399569	0.0341705	3.48256e-05	0.414812	0.417711	-0.00289837	0.299235
cg17435831	0.426162	0.412322	0.01384	0.0148426	0.437152	0.40263	0.034522	6.43625e-07	0.41971	0.419684	2.65718e-05	0.994655
cg01974180	0.90811	0.909633	-0.00152323	0.374889	0.906231	0.911338	-0.0051068	0.0493198	0.910598	0.907123	0.00347432	0.00816988
cg05340048	0.802705	0.810237	-0.00753214	0.04632	0.800574	0.811115	-0.0105419	0.00276891	0.8092	0.803198	0.00600173	0.00564819
cg24445388	0.857431	0.86484	-0.00740911	0.102727	0.849503	0.871564	-0.0220603	1.50567e-07	0.864623	0.857795	0.00682752	0.0165463
cg04347414	0.738815	0.750239	-0.0114235	0.0137079	0.732421	0.755813	-0.023392	1.6361e-06	0.746508	0.742303	0.004205	0.122968
cg00300046	0.847599	0.858838	-0.0112391	0.00536086	0.844496	0.860375	-0.0158795	3.41688e-05	0.853632	0.852546	0.00108581	0.702371
cg07196858	0.916746	0.914693	0.00205325	0.399884	0.916967	0.914259	0.00270833	0.390203	0.915331	0.91615	-0.000818434	0.680997
cg07382156	0.888991	0.890227	-0.00123646	0.491406	0.88791	0.891132	-0.00322269	0.195158	0.889649	0.889609	4.04056e-05	0.976453
cg14989962	0.937556	0.938498	-0.000942046	0.554273	0.938005	0.93789	0.000114701	0.950899	0.938246	0.937865	0.000380531	0.760457
cg24054683	0.867815	0.86269	0.00512509	0.358231	0.864084	0.866291	-0.00220637	0.735549	0.863554	0.866572	-0.00301799	0.0124496
cg25726135	0.902783	0.90429	-0.00150664	0.363839	0.902123	0.904901	-0.0027781	0.180087	0.905219	0.902006	0.00321329	0.00475462
cg22128985	0.874321	0.872825	0.00149633	0.458616	0.873273	0.873646	-0.000373834	0.869444	0.873034	0.873751	-0.00071618	0.586364
cg19928739	0.92204	0.92322	-0.00117996	0.369026	0.921806	0.92336	-0.00155418	0.293042	0.922822	0.922404	0.000417754	0.709187
cg22942532	0.876711	0.877955	-0.00124362	0.406062	0.879483	0.875356	0.0041273	0.0370537	0.878842	0.876248	0.00259419	0.0224391
cg24578937	0.407603	0.394693	0.0129095	0.0758242	0.415345	0.388766	0.0265791	0.00119676	0.39733	0.406263	-0.00893222	0.0636838
cg24604214	0.836558	0.834865	0.00169238	0.577059	0.833244	0.837836	-0.00459136	0.210924	0.837006	0.834119	0.002887	0.157952
cg10219789	0.732269	0.735147	-0.00287775	0.310922	0.738526	0.729123	0.0094032	0.040064	0.733826	0.735253	-0.00142682	0.609154
cg24937768	0.877304	0.877631	-0.000327198	0.909006	0.875251	0.879511	-0.00426064	0.378288	0.878434	0.876458	0.001976	0.0725391
cg09260853	0.913254	0.912464	0.000790102	0.694503	0.909359	0.915619	-0.00625956	0.0085328	0.913038	0.912513	0.000524704	0.742266
cg25060388	0.942456	0.940428	0.00202844	0.213216	0.940659	0.942018	-0.00135905	0.522133	0.940525	0.942364	-0.00183956	0.182828
cg19870743	0.887236	0.887623	-0.000387212	0.824185	0.888133	0.886338	0.00179437	0.47623	0.888292	0.886458	0.00183384	0.150731
cg09144608	0.869024	0.870896	-0.00187259	0.520183	0.870897	0.869133	0.0017637	0.672316	0.87016	0.869576	0.000584299	0.768173
cg07093776	0.930733	0.928001	0.00273257	0.374269	0.926577	0.932119	-0.00554237	0.213404	0.931511	0.927427	0.00408318	0.0655045
cg07131604	0.868848	0.865834	0.00301412	0.4863	0.869741	0.865171	0.00457028	0.410288	0.865254	0.869179	-0.00392546	0.262795
cg07222721	0.88601	0.886525	-0.000514509	0.820775	0.886622	0.886271	0.00035113	0.91189	0.887561	0.885199	0.00236213	0.171948
cg15575834	0.942349	0.941746	0.000602584	0.699532	0.941694	0.942457	-0.000762661	0.714522	0.942409	0.941894	0.000515007	0.683853
cg09225489	0.862683	0.861453	0.00123017	0.560207	0.864296	0.860202	0.00409432	0.147592	0.861145	0.863271	-0.00212565	0.170138
cg16644344	0.830646	0.830204	0.000442556	0.84411	0.832146	0.829017	0.00312904	0.29633	0.83003	0.830997	-0.000966739	0.581686
cg17156349	0.888002	0.886582	0.00142077	0.54088	0.889392	0.884917	0.00447498	0.134813	0.886141	0.888041	-0.00190036	0.233581
cg25727019	0.882023	0.882497	-0.000473651	0.801236	0.880994	0.883058	-0.00206385	0.41829	0.882613	0.882077	0.000536001	0.728382
cg10313879	0.955699	0.955602	9.74966e-05	0.953372	0.954902	0.956333	-0.00143047	0.442566	0.955431	0.95624	-0.000808579	0.517853
cg09891066	0.885724	0.886471	-0.000746756	0.714731	0.886503	0.885732	0.000771411	0.766497	0.886065	0.886177	-0.000112961	0.942983
cg06801943	0.779075	0.781414	-0.002339	0.346879	0.77993	0.780599	-0.000669314	0.862322	0.782548	0.77782	0.00472765	0.0069598
cg18025961	0.912522	0.913079	-0.000557169	0.700117	0.913479	0.911987	0.00149137	0.419358	0.913089	0.912782	0.000306807	0.806256
cg02854763	0.953675	0.953616	5.90307e-05	0.961399	0.951877	0.955383	-0.00350603	0.0263374	0.954786	0.952687	0.00209929	0.038898
cg26430365	0.836765	0.834147	0.00261781	0.296811	0.83787	0.83326	0.00460993	0.18691	0.835498	0.835362	0.000136074	0.951215
cg14778173	0.872334	0.87076	0.00157483	0.419067	0.871378	0.871612	-0.000234535	0.909541	0.872707	0.870227	0.00247963	0.0815887
cg07029226	0.869715	0.86792	0.00179444	0.33246	0.868488	0.869048	-0.00055989	0.816301	0.868689	0.868856	-0.000166753	0.909043
cg05706173	0.938305	0.939039	-0.00073481	0.764339	0.937858	0.939529	-0.00167142	0.593544	0.940341	0.936789	0.00355187	0.0648409
cg11961999	0.751225	0.752478	-0.00125335	0.510713	0.751247	0.752189	-0.000941098	0.701214	0.751879	0.751656	0.000222593	0.868504
cg21282837	0.888235	0.888559	-0.000323836	0.904685	0.885778	0.890975	-0.00519754	0.174726	0.889853	0.886548	0.00330521	0.0894876
cg19412821	0.943324	0.943648	-0.000323983	0.837535	0.942954	0.943898	-0.000943792	0.645756	0.943185	0.943797	-0.000612032	0.634033
cg06646728	0.91394	0.913591	0.000348801	0.866102	0.918112	0.909417	0.00869524	0.000646181	0.915087	0.912297	0.0027901	0.0645657
cg15513868	0.863397	0.862412	0.000985256	0.622132	0.864833	0.860941	0.003892	0.120591	0.86324	0.862398	0.000841877	0.596493
cg15468976	0.609136	0.603782	0.00535488	0.0650528	0.597062	0.615699	-0.0186376	0.000156829	0.610002	0.604433	0.00556933	0.0299094
cg27264462	0.670392	0.668995	0.0013965	0.706394	0.663534	0.675754	-0.0122204	0.00639961	0.668855	0.671404	-0.00254839	0.459194
cg23648809	0.67414	0.672278	0.0018614	0.582655	0.662081	0.684059	-0.0219783	2.22038e-06	0.673851	0.67301	0.000840892	0.739472
cg02393699	0.741227	0.737101	0.00412561	0.35468	0.740815	0.737612	0.00320289	0.55194	0.739436	0.739431	5.19588e-06	0.998961
cg13798228	0.916666	0.916968	-0.000302655	0.936229	0.915872	0.917607	-0.00173456	0.691005	0.919313	0.913989	0.00532438	0.056574
cg17025688	0.925516	0.925958	-0.000442347	0.794445	0.925523	0.925768	-0.000244616	0.912308	0.926261	0.924918	0.00134297	0.119545
cg00660626	0.912581	0.911857	0.000724352	0.747877	0.913255	0.910869	0.00238634	0.422286	0.912124	0.912137	-1.31083e-05	0.993165
cg07896009	0.8548	0.856029	-0.00122898	0.736298	0.854523	0.856218	-0.00169494	0.721321	0.855573	0.854393	0.00117939	0.607583
cg02334669	0.907383	0.906297	0.00108596	0.51848	0.905771	0.907334	-0.00156335	0.482498	0.907922	0.905867	0.00205542	0.100408
cg20457594	0.864814	0.864711	0.000103389	0.934219	0.863869	0.865557	-0.00168728	0.413518	0.86499	0.864274	0.000715628	0.475297
cg00175702	0.799587	0.801122	-0.0015349	0.558993	0.801216	0.799672	0.00154408	0.657268	0.798772	0.802175	-0.00340362	0.104949
cg03395993	0.861607	0.861798	-0.000190993	0.917609	0.86125	0.861619	-0.000369205	0.891859	0.863864	0.859226	0.0046381	0.00143739
cg01449266	0.812049	0.812075	-2.62452e-05	0.99291	0.814116	0.810037	0.00407883	0.311794	0.81373	0.810294	0.00343624	0.0557925
cg04105350	0.928622	0.929205	-0.000582852	0.741878	0.931074	0.926713	0.00436099	0.0507463	0.92874	0.929164	-0.000423973	0.784835
cg02066716	0.961313	0.961806	-0.000493148	0.725405	0.96178	0.961352	0.000428264	0.75903	0.961279	0.96172	-0.000441239	0.677645
cg09180820	0.81547	0.814943	0.000526323	0.806879	0.813926	0.816466	-0.00254005	0.336739	0.816181	0.814916	0.00126458	0.452424
cg01073918	0.92722	0.924935	0.00228554	0.2172	0.926411	0.925726	0.000685281	0.800213	0.925281	0.926915	-0.00163409	0.325618
cg09579361	0.937488	0.938393	-0.000905329	0.520565	0.938146	0.937697	0.000449367	0.82412	0.939565	0.936443	0.00312246	0.0020631
cg01728055	0.889236	0.889498	-0.000262196	0.894243	0.89062	0.888241	0.00237866	0.38566	0.888968	0.889435	-0.000466591	0.775584
cg01080781	0.888959	0.889595	-0.000636333	0.700091	0.888193	0.89037	-0.00217733	0.259503	0.88911	0.889399	-0.000289156	0.823144
cg10057528	0.917585	0.917998	-0.00041278	0.763355	0.917246	0.9184	-0.0011539	0.595236	0.91843	0.917429	0.00100096	0.449103
cg16559025	0.892774	0.893067	-0.000292956	0.887404	0.890709	0.89517	-0.00446114	0.115186	0.891246	0.894601	-0.00335556	0.0702505
cg25768250	0.923021	0.924191	-0.00116968	0.36227	0.923417	0.923822	-0.000405337	0.795814	0.92328	0.923908	-0.000628371	0.497326
cg16545954	0.932896	0.93241	0.000486613	0.786758	0.931673	0.933541	-0.00186838	0.357788	0.93215	0.933002	-0.000851535	0.585085
cg17412102	0.847785	0.849953	-0.00216835	0.453982	0.847577	0.850288	-0.00271107	0.504463	0.850706	0.846783	0.00392277	0.073025
cg21209510	0.880691	0.880491	0.00020006	0.928013	0.878107	0.883056	-0.00494854	0.131503	0.880109	0.880985	-0.000875887	0.667766
cg02804999	0.897059	0.897458	-0.000399494	0.832029	0.895869	0.898477	-0.00260741	0.270322	0.897817	0.897094	0.000723016	0.627457
cg20300514	0.329742	0.326417	0.00332466	0.408697	0.329311	0.327196	0.00211417	0.710197	0.331303	0.326146	0.00515725	0.0277478
cg26227225	0.534827	0.531897	0.00292975	0.476064	0.536274	0.530256	0.00601846	0.355222	0.535523	0.531551	0.00397239	0.105002
cg05337761	0.67996	0.670002	0.00995862	0.0143616	0.688284	0.662111	0.0261736	0.00149823	0.67565	0.674933	0.000716399	0.787171
cg08200543	0.434228	0.425937	0.00829114	0.17038	0.453681	0.407671	0.0460105	8.29218e-07	0.435046	0.426759	0.00828732	0.0326043
cg01894875	0.460251	0.453837	0.0064134	0.0664488	0.469729	0.444915	0.0248145	1.67628e-05	0.459166	0.45594	0.00322573	0.0999689
cg01927825	0.806553	0.801478	0.00507538	0.00534608	0.807096	0.801086	0.00601057	0.0134522	0.802545	0.805171	-0.00262619	0.102988
cg09506319	0.742654	0.745294	-0.00263953	0.347274	0.746375	0.741243	0.00513219	0.269479	0.745198	0.741977	0.00322052	0.11553
cg04118472	0.796675	0.796528	0.000147606	0.947	0.798944	0.793998	0.00494551	0.149764	0.799596	0.79321	0.0063866	0.000758033
cg10314133	0.874993	0.874774	0.000218868	0.916919	0.875253	0.874086	0.00116696	0.683851	0.875699	0.873918	0.00178152	0.282651
cg11503104	0.810304	0.809748	0.000556146	0.761414	0.80814	0.8119	-0.00375944	0.170072	0.81164	0.80763	0.00401022	0.0146882
cg08933000	0.87749	0.877123	0.000367553	0.858144	0.879686	0.874708	0.00497855	0.0329176	0.87779	0.876738	0.00105144	0.492682
cg07697177	0.861928	0.860618	0.00131005	0.541669	0.859776	0.862108	-0.00233267	0.388167	0.862767	0.860303	0.00246385	0.218014
cg16718276	0.883351	0.884074	-0.000722328	0.617653	0.882398	0.885038	-0.00263958	0.157404	0.883887	0.883762	0.000125703	0.893824
cg18397998	0.859109	0.858996	0.000112717	0.943344	0.860389	0.857801	0.00258783	0.207526	0.858278	0.85945	-0.00117151	0.346288
cg27312944	0.175069	0.174479	0.000590104	0.935001	0.17734	0.172218	0.00512234	0.594669	0.18077	0.170812	0.0099581	0.0884053
cg24649713	0.108093	0.109906	-0.00181356	0.698037	0.107976	0.109765	-0.00178876	0.727672	0.111293	0.106999	0.00429389	0.178177
cg08161158	0.0450579	0.0461563	-0.00109841	0.58791	0.0444472	0.0468389	-0.00239171	0.42935	0.0461319	0.0452425	0.000889354	0.594101
cg06308188	0.0548577	0.0548448	1.28623e-05	0.995251	0.054532	0.0551763	-0.000644311	0.761064	0.0537464	0.0561247	-0.00237827	0.266794
cg19915466	0.178187	0.176813	0.00137454	0.642745	0.178559	0.177441	0.00111838	0.833945	0.178534	0.177078	0.00145587	0.532762
cg09278885	0.0629177	0.0632627	-0.000345001	0.670816	0.0629499	0.0634767	-0.000526763	0.63374	0.0632251	0.0629438	0.0002813	0.696681
cg23441090	0.0961296	0.0968499	-0.00072029	0.818796	0.0984201	0.0944396	0.00398051	0.310332	0.100656	0.092904	0.00775168	0.00118297
cg19641395	0.0707788	0.0713254	-0.00054662	0.797706	0.0706432	0.0717003	-0.0010571	0.760701	0.0728949	0.0694932	0.00340176	0.0535338
cg13061570	0.798162	0.798345	-0.000182931	0.940306	0.79629	0.799866	-0.00357575	0.245823	0.7987	0.797663	0.00103664	0.575636
cg00154846	0.65978	0.6588	0.00097948	0.747123	0.662076	0.656781	0.00529553	0.211714	0.658111	0.660508	-0.00239671	0.300505
cg26411452	0.842849	0.845378	-0.00252908	0.312214	0.843898	0.844155	-0.0002577	0.9389	0.845413	0.843697	0.00171616	0.363189
cg16039979	0.875371	0.874296	0.0010754	0.573976	0.875531	0.873722	0.00180962	0.483451	0.875597	0.873924	0.00167388	0.263617
cg05937445	0.833111	0.832646	0.000465173	0.850063	0.834539	0.83108	0.00345952	0.257081	0.83492	0.831199	0.00372075	0.0393952
cg14856698	0.352758	0.347047	0.00571099	0.159511	0.35602	0.344739	0.011281	0.0109642	0.346536	0.353669	-0.00713343	0.0154758
cg19490856	0.0982946	0.099027	-0.000732403	0.628911	0.097601	0.0997417	-0.00214071	0.249034	0.0975351	0.0998682	-0.0023331	0.0370091
cg16296290	0.0783477	0.076434	0.00191374	0.495882	0.077347	0.0772232	0.000123806	0.973813	0.0782345	0.0767264	0.00150806	0.526224
cg21119525	0.0863147	0.0853846	0.000930077	0.484548	0.0858895	0.0857429	0.000146588	0.930367	0.0860186	0.0854809	0.000537691	0.667574
cg03315007	0.0241522	0.0249617	-0.000809487	0.547797	0.0229195	0.0260823	-0.00316286	0.0772348	0.0241571	0.024876	-0.000718916	0.514196
cg06203364	0.760257	0.75548	0.00477707	0.0724677	0.75752	0.758925	-0.00140525	0.700155	0.759985	0.756506	0.00347879	0.0384686
cg03665132	0.530809	0.532163	-0.00135438	0.58773	0.531224	0.531341	-0.000117077	0.973476	0.531275	0.530804	0.00047088	0.807197
cg20617669	0.827722	0.827082	0.000640339	0.78307	0.829898	0.824765	0.00513271	0.135389	0.829356	0.824707	0.00464971	0.00161306
cg00656881	0.775771	0.776591	-0.000820456	0.752337	0.775235	0.777239	-0.0020039	0.558115	0.778311	0.774368	0.00394277	0.0548054
cg27528222	0.924983	0.926338	-0.00135441	0.358887	0.927925	0.923727	0.00419773	0.0868423	0.927466	0.924002	0.00346436	0.00133386
cg05523897	0.789806	0.7892	0.000605778	0.823037	0.788877	0.790081	-0.00120389	0.748893	0.789909	0.78849	0.00141918	0.454364
cg07048210	0.849387	0.850011	-0.000623456	0.749451	0.848732	0.850542	-0.0018101	0.474666	0.849775	0.849992	-0.000216881	0.90333
cg26031954	0.956219	0.954414	0.00180547	0.301756	0.952633	0.957944	-0.00531148	0.0322623	0.953404	0.95734	-0.00393646	0.0103502
cg16117513	0.828351	0.827746	0.00060516	0.806444	0.828042	0.827518	0.000524405	0.879494	0.829073	0.82706	0.00201303	0.215841
cg18565264	0.817883	0.817253	0.000630007	0.727066	0.817842	0.817195	0.000647771	0.790027	0.817403	0.816742	0.000661049	0.639797
cg04597658	0.857727	0.855086	0.00264143	0.162839	0.854313	0.858292	-0.00397877	0.102313	0.858118	0.854513	0.00360479	0.0244471
cg19756430	0.168051	0.166379	0.00167249	0.442159	0.169605	0.165729	0.00387595	0.214125	0.16583	0.168572	-0.0027418	0.0946915
cg00026222	0.186316	0.187551	-0.0012342	0.639635	0.191522	0.184059	0.00746383	0.0542876	0.185303	0.189086	-0.0037829	0.109183
cg15451548	0.619979	0.608169	0.0118098	0.000132539	0.623639	0.605354	0.0182851	3.53364e-06	0.615515	0.612708	0.00280676	0.186563
cg23632393	0.746069	0.741057	0.00501212	0.0357853	0.741125	0.745863	-0.00473799	0.166353	0.744845	0.741889	0.00295577	0.169575
cg12526693	0.861048	0.851387	0.00966092	2.5999e-06	0.857234	0.856534	0.000700842	0.784557	0.858513	0.855736	0.0027772	0.263214
cg26553501	0.839178	0.830983	0.00819506	1.22135e-06	0.840203	0.831076	0.00912696	0.000982518	0.837518	0.833921	0.0035978	0.00120985
cg11155073	0.838627	0.840173	-0.0015452	0.486875	0.840948	0.837413	0.00353512	0.262543	0.841062	0.837773	0.00328895	0.03712
cg12799824	0.206	0.200767	0.00523232	0.172856	0.207848	0.199578	0.00826979	0.10497	0.20111	0.205814	-0.00470356	0.0794936
cg00851627	0.71923	0.720549	-0.00131944	0.690558	0.723498	0.716079	0.00741914	0.0972269	0.721697	0.717714	0.00398234	0.1263
cg00395931	0.0915803	0.0917032	-0.000122902	0.91414	0.0922349	0.0912667	0.000968191	0.532102	0.0911311	0.0922922	-0.00116117	0.200332
cg11155915	0.0690347	0.0680186	0.00101608	0.646311	0.0697094	0.067675	0.00203446	0.470013	0.070276	0.0668992	0.00337683	0.0314366
cg07333862	0.166644	0.166333	0.000311415	0.947084	0.171232	0.161749	0.00948227	0.0367487	0.167531	0.167317	0.000213905	0.970248
cg13400516	0.0965727	0.0972398	-0.000667088	0.837848	0.0967191	0.0967207	-1.63822e-06	0.999694	0.095614	0.0973918	-0.00177782	0.491137
cg11257240	0.0809596	0.0829369	-0.00197732	0.372308	0.0789216	0.0849142	-0.0059926	0.0371381	0.0809255	0.0826192	-0.00169372	0.329154
cg27536187	0.126546	0.128852	-0.00230583	0.563122	0.127639	0.127557	8.18058e-05	0.986113	0.127703	0.128336	-0.000632755	0.844916
cg17422926	0.0698296	0.0696801	0.000149463	0.962506	0.068023	0.0715778	-0.00355486	0.470971	0.0695635	0.0705069	-0.00094341	0.732031
[truncated: 448,080+ more rows]
